# Supplementary material for: OsRNE Encodes an RNase E/G-Type Endoribonuclease Required for Chloroplast Development and Seedling Growth in Rice
Source: Int J Mol Sci. 2025 Mar 6;26(5):2375. doi: 10.3390/ijms26052375 (PMC11900968; doi:10.3390/ijms26052375)
Supplement: Supplementary file 1 [file ijms-26-02375-s001.zip › Supplementary Tables.xlsx]

## Sheet: Table S1
Table S1. List of up-regulated DEGs.
GeneID	log2FoldChange	q-value	Description
ChrSy.fgenesh.gene.47	2.57337	0.00312242	expressed protein
ChrUn.fgenesh.gene.48	5.02203	0.0011615	expressed protein
LOC_Os01g01580	1.64891	6.94e-05	expressed protein
LOC_Os01g02290	4.46193	2.64e-21	Ser/Thr receptor-like kinase, putative, expressed
LOC_Os01g02300	3.34884	1.86e-14	receptor kinase ORK10, putative, expressed
LOC_Os01g03130	1.80429	2.38e-10	expressed protein
LOC_Os01g03144	1.12927	1.59e-11	white-brown complex homolog protein 7, putative, expressed
LOC_Os01g03330	2.37967	8.71e-05	BBTI3 - Bowman-Birk type bran trypsin inhibitor precursor, expressed
LOC_Os01g03340	2.35477	1.32e-05	BBTI4 - Bowman-Birk type bran trypsin inhibitor precursor, expressed
LOC_Os01g03360	2.94447	0.000918065	BBTI5 - Bowman-Birk type bran trypsin inhibitor precursor, expressed
LOC_Os01g03390	2.54746	1.29e-05	BBTI7 - Bowman-Birk type bran trypsin inhibitor precursor, expressed
LOC_Os01g03710	1.5296	0.000522985	mannose-6-phosphate isomerase, putative, expressed
LOC_Os01g03720	2.7765	0.00151208	MYB family transcription factor, putative, expressed
LOC_Os01g03870	1.79421	4.67e-05	expressed protein
LOC_Os01g03914	1.49621	0.00184582	cation efflux family protein, putative, expressed
LOC_Os01g03950	2.57397	3.92e-36	glycosyl hydrolase, family 31, putative, expressed
LOC_Os01g04050	2.44714	5.03e-14	BBTI12 - Bowman-Birk type bran trypsin inhibitor precursor, expressed
LOC_Os01g04330	1.97116	1.02e-05	OsCML16 - Calmodulin-related calcium sensor protein, expressed
LOC_Os01g04360	3.35947	4.42e-07	hsp20/alpha crystallin family protein, putative, expressed
LOC_Os01g04370	2.33676	0.00958574	hsp20/alpha crystallin family protein, putative, expressed
LOC_Os01g04550	1.08697	0.0135935	expressed protein
LOC_Os01g04620	5.26424	1.46e-10	transposon protein, putative, unclassified, expressed
LOC_Os01g05340	4.47125	0.0317253	expressed protein
LOC_Os01g05650	1.72732	1.16e-06	metallothionein, putative, expressed
LOC_Os01g05960	1.31733	0.00964995	receptor kinase, putative, expressed
LOC_Os01g06440	7.94175	2.02e-08	expressed protein
LOC_Os01g06560	4.60268	8.95e-14	transcription factor HBP-1b, putative, expressed
LOC_Os01g06600	1.43865	0.000584556	glutaryl-CoA dehydrogenase, mitochondrial precursor, putative, expressed
LOC_Os01g06660	2.31564	0.000137245	thiamine pyrophosphate enzyme, C-terminal TPP binding domain containing protein, expressed
LOC_Os01g06740	1.81325	0.00467425	ribosome inactivating protein, putative, expressed
LOC_Os01g07480	2.4722	0.0164984	DUF260 domain containing protein, putative, expressed
LOC_Os01g07640	5.3732	1.25e-60	ankyrin, putative, expressed
LOC_Os01g07850	8.76991	9.11e-10	glyoxalase family protein, putative, expressed
LOC_Os01g07950	1.0571	0.0122304	OsGrx_S15.2 - glutaredoxin subgroup II, expressed
LOC_Os01g07970	3.32657	2e-18	expressed protein
LOC_Os01g07980	2.66805	1.98e-06	ankyrin, putative, expressed
LOC_Os01g08000	2.6462	8.88e-09	fibronectin type 3 and ankyrin repeat domains 1 protein, putative, expressed
LOC_Os01g08060	6.93954	8.38e-05	transposon protein, putative, CACTA, En/Spm sub-class, expressed
LOC_Os01g08250	3.61416	0.00074228	retrotransposon protein, putative, unclassified, expressed
LOC_Os01g08760	1.00339	0.00133908	choline/ethanolamine kinase, putative, expressed
LOC_Os01g09020	1.59982	0.000853045	WD domain, G-beta repeat domain containing protein, expressed
LOC_Os01g09100	2.73453	2.75e-10	WRKY10, expressed
LOC_Os01g09120	1.51115	0.00380076	Twin LOV 1, putative, expressed
LOC_Os01g09130	8.51432	6.53e-07	expressed protein
LOC_Os01g09320	1.1464	5.49e-05	NADP-dependent malic enzyme, chloroplast precursor, putative, expressed
LOC_Os01g09384	2.30208	2.48e-18	ankyrin repeat domain containing protein, putative, expressed
LOC_Os01g09420	1.0177	0.0316922	expressed protein
LOC_Os01g09800	2.69601	1.22e-06	BTBA1 - Bric-a-Brac,Tramtrack, Broad Complex BTB domain with Ankyrin repeat region, expressed
LOC_Os01g10260	3.08558	6.36e-05	expressed protein
LOC_Os01g10380	5.30815	2.2e-14	transposon protein, putative, CACTA, En/Spm sub-class, expressed
LOC_Os01g10640	4.85558	7.41e-14	expressed protein
LOC_Os01g10860	1.11512	8.84e-05	expressed protein
LOC_Os01g10950	1.4511	6.87e-06	peptide-N4-asparagine amidase A, putative, expressed
LOC_Os01g10960	1.98811	0.000247534	peptide-N4-asparagine amidase A, putative, expressed
LOC_Os01g11600	1.54276	0.00990416	expressed protein
LOC_Os01g11720	4.5387	1.96e-07	transposable element protein, putative, containing Pfam profile: PF03004, Transposase_24, expressed
LOC_Os01g11730	2.97464	1.28e-11	GDSL-like lipase/acylhydrolase, putative, expressed
LOC_Os01g12430	1.32347	0.00401584	receptor-like protein kinase, putative, expressed
LOC_Os01g12520	1.64985	0.00241141	mitochondrial carrier protein, putative, expressed
LOC_Os01g12560	1.13481	0.000323122	3-methyl-2-oxobutanoate hydroxymethyltransferase, putative, expressed
LOC_Os01g12660	1.4669	0.00267015	AAA-type ATPase family protein, putative, expressed
LOC_Os01g12680	1.81189	0.000171807	C4-dicarboxylate transporter/malic acid transport protein, expressed
LOC_Os01g12710	4.03295	5.72e-22	oxidoreductase, short chain dehydrogenase/reductase family domain containing protein, expressed
LOC_Os01g12820	3.89817	0.000110464	harpin-induced protein, putative, expressed
LOC_Os01g13180	5.70066	0.00782221	expressed protein
LOC_Os01g13370	1.26339	0.0249375	seven in absentia protein family domain containing protein, expressed
LOC_Os01g14514	1.0103	0.0218141	expressed protein
LOC_Os01g14520	2.2565	0.0310641	C4-dicarboxylate transporter/malic acid transport protein domain containing protein, expressed
LOC_Os01g14550	1.33297	7.28e-05	pathogen-related protein, putative, expressed
LOC_Os01g14900	1.60417	0.0102128	glycerol-3-phosphate acyltransferase, putative, expressed
LOC_Os01g15000	4.08575	2.71e-15	lipase, putative, expressed
LOC_Os01g15130	2.68973	0.0356456	hydrolase, alpha/beta fold family domain containing protein, expressed
LOC_Os01g15300	1.3812	7.38e-07	zinc finger helicase family protein, putative, expressed
LOC_Os01g15340	3.05232	0.00273416	flowering promoting factor-like 1, putative, expressed
LOC_Os01g15910	2.1444	0.0459925	UTP--glucose-1-phosphate uridylyltransferase, putative, expressed
LOC_Os01g15979	1.67329	3.55e-07	gb protein, putative, expressed
LOC_Os01g16170	4.06377	1.14e-18	PQ loop repeat domain containing protein, expressed
LOC_Os01g16180	1.44673	1.1e-05	MT-A70 domain containing protein, expressed
LOC_Os01g16250	9.74658	0.000226197	expressed protein
LOC_Os01g16310	1.44288	0.00613843	glycosyl hydrolase, family 31, putative, expressed
LOC_Os01g16350	1.8961	7.42e-06	hydroxymethylglutaryl-CoA lyase, putative, expressed
LOC_Os01g17050	1.55168	3.1e-05	VQ domain containing protein, putative, expressed
LOC_Os01g18080	1.50071	0.000125207	retrotransposon protein, putative, unclassified, expressed
LOC_Os01g19200	4.53055	0.0236826	retrotransposon protein, putative, unclassified, expressed
LOC_Os01g19280	5.5204	0.0391874	expressed protein
LOC_Os01g19460	1.76886	0.00840163	retrotransposon protein, putative, unclassified, expressed
LOC_Os01g19750	1.56584	0.000146175	glycosyl hydrolase, putative, expressed
LOC_Os01g19800	1.04254	1.01e-05	zinc finger, C3HC4 type, putative, expressed
LOC_Os01g20110	1.00517	1.62e-09	expressed protein
LOC_Os01g20200	5.56027	5.53e-11	transposon protein, putative, CACTA, En/Spm sub-class, expressed
LOC_Os01g20930	2.41196	6.57e-06	RING-H2 finger protein, putative, expressed
LOC_Os01g20940	1.9254	6.65e-06	PHS1, putative, expressed
LOC_Os01g21135	9.3709	0.0200065	retrotransposon protein, putative, unclassified, expressed
LOC_Os01g21144	3.7777	1.14e-06	expressed protein
LOC_Os01g21160	3.45464	2.38e-12	2-oxo acid dehydrogenases acyltransferase domain containing protein, expressed
LOC_Os01g22249	2.7395	6.67e-24	peroxidase precursor, putative, expressed
LOC_Os01g22352	1.13397	0.0224208	peroxidase precursor, putative, expressed
LOC_Os01g22900	1.47948	0.00975964	neutral/alkaline invertase, putative, expressed
LOC_Os01g22954	1.98166	0.0204454	serine carboxypeptidase, putative, expressed
LOC_Os01g24710	1.75883	0.000297406	jacalin-like lectin domain containing protein, expressed
LOC_Os01g24940	1.33698	0.0403402	poly synthetase 2-A, putative, expressed
LOC_Os01g25688	1.33014	0.000768647	retrotransposon protein, putative, Ty3-gypsy subclass, expressed
LOC_Os01g25780	8.39937	8.18e-09	retrotransposon protein, putative, unclassified, expressed
LOC_Os01g25800	3.01741	0.00818211	expressed protein
LOC_Os01g27160	2.76029	1.53e-06	cullin, putative, expressed
LOC_Os01g27449	4.74126	1.76e-11	expressed protein
LOC_Os01g27680	6.2556	0.0125491	expressed protein
LOC_Os01g27890	3.21082	0.0381034	cytochrome P450, putative, expressed
LOC_Os01g28440	5.2735	7.37e-15	transposon protein, putative, CACTA, En/Spm sub-class, expressed
LOC_Os01g28790	1.98904	0.000229207	PRAS-rich protein, putative, expressed
LOC_Os01g28960	7.13949	0.0141535	retrotransposon protein, putative, Ty3-gypsy subclass, expressed
LOC_Os01g28970	7.35492	0.0010816	retrotransposon protein, putative, Ty3-gypsy subclass, expressed
LOC_Os01g29104	2.5048	0.000634352	expressed protein
LOC_Os01g29780	6.77191	2.86e-20	expressed protein
LOC_Os01g29804	2.82404	1.31e-14	expressed protein
LOC_Os01g29870	2.96209	3.47e-16	multidrug resistance protein 9, putative, expressed
LOC_Os01g31370	2.28603	0.000463193	glycosyltransferase, putative, expressed
LOC_Os01g31890	1.32328	0.00149599	transposon protein, putative, unclassified, expressed
LOC_Os01g32110	5.99954	9.44e-05	transposon protein, putative, CACTA, En/Spm sub-class, expressed
LOC_Os01g32780	1.58261	0.0220104	universal stress protein domain containing protein, putative, expressed
LOC_Os01g32864	3.38044	0.00575878	retrotransposon protein, putative, unclassified, expressed
LOC_Os01g33050	1.21492	6.86e-06	ribosomal protein L24, putative, expressed
LOC_Os01g33420	1.06638	1.57e-09	glycosyl hydrolase family protein 27, putative, expressed
LOC_Os01g33640	2.60432	0.0285155	transposon protein, putative, CACTA, En/Spm sub-class, expressed
LOC_Os01g34140	5.03753	1.46e-10	transposon protein, putative, CACTA, En/Spm sub-class, expressed
LOC_Os01g34374	5.38199	2e-08	transposon protein, putative, CACTA, En/Spm sub-class, expressed
LOC_Os01g34790	1.90743	1.51e-07	expressed protein
LOC_Os01g35330	4.95273	5.19e-22	circumsporozoite protein precursor, putative, expressed
LOC_Os01g35610	5.51239	0.0385341	expressed protein
LOC_Os01g35990	1.22385	0.00655155	RNAse P Rpr2/Rpp21 subunit domain containing protein, expressed
LOC_Os01g36060	1.48393	1.06e-06	expressed protein
LOC_Os01g36760	5.01108	0.0032291	expressed protein
LOC_Os01g36780	4.42465	2.49e-13	transposon protein, putative, CACTA, En/Spm sub-class, expressed
LOC_Os01g37000	3.44432	0.0462598	carboxyl-terminal peptidase, putative, expressed
LOC_Os01g37200	3.74686	0.0135588	retrotransposon protein, putative, Ty3-gypsy subclass, expressed
LOC_Os01g37350	5.3438	8.68e-32	retrotransposon protein, putative, Ty3-gypsy subclass, expressed
LOC_Os01g37380	2.73359	3.47e-15	transposon protein, putative, unclassified, expressed
LOC_Os01g38530	1.85398	0.000130272	ELF3 protein, putative, expressed
LOC_Os01g38960	4.66141	1.05e-10	expressed protein
LOC_Os01g39136	2.25135	0.0272923	retrotransposon protein, putative, unclassified, expressed
LOC_Os01g40120	1.94536	7.18e-07	expressed protein
LOC_Os01g40280	2.26987	1.73e-06	integral membrane protein, putative, expressed
LOC_Os01g40590	1.04848	0.00743114	tyrosine protein kinase domain containing protein, putative, expressed
LOC_Os01g41120	3.08618	2.15e-09	retrotransposon protein, putative, Ty3-gypsy subclass, expressed
LOC_Os01g41240	1.59716	2.01e-07	hydrolase, alpha/beta fold family domain containing protein, expressed
LOC_Os01g42150	1.67073	2.58e-09	MEGL13 - Maternally expressed gene MEG family protein precursor, expressed
LOC_Os01g42190	1.38843	0.0123895	heat shock protein DnaJ, putative, expressed
LOC_Os01g42210	3.03726	5.92e-06	LTPL47 - Protease inhibitor/seed storage/LTP family protein precursor, putative, expressed
LOC_Os01g42850	1.02058	0.0113693	ThiF family domain containing protein, putative, expressed
LOC_Os01g42860	4.41609	3.53e-13	inhibitor I family protein, putative, expressed
LOC_Os01g43020	1.66404	0.00250099	CTP synthase, putative, expressed
LOC_Os01g43080	2.05749	0.00102513	exonuclease, putative, expressed
LOC_Os01g43160	1.29113	0.00451778	polygalacturonase, putative, expressed
LOC_Os01g43480	1.34157	0.0268971	AAA-type ATPase family protein, putative, expressed
LOC_Os01g45670	1.10168	0.0305137	expressed protein
LOC_Os01g46380	1.3509	0.00280239	ketol-acid reductoisomerase, chloroplast precursor, putative, expressed
LOC_Os01g46570	2.99473	9.06e-13	CTP synthase, putative, expressed
LOC_Os01g46600	3.88168	0.000415233	seed maturation protein PM41, putative, expressed
LOC_Os01g47262	1.49139	0.00900284	AMSH-like protease, putative, expressed
LOC_Os01g47300	4.12443	0.000615971	retrotransposon protein, putative, unclassified, expressed
LOC_Os01g47600	1.10755	0.00175963	HMG1/2, putative, expressed
LOC_Os01g47750	1.19039	0.00418534	splicing factor U2AF 35 kDa subunit, putative, expressed
LOC_Os01g47760	1.44084	0.00310568	OsGrx_I1 - glutaredoxin subgroup III, expressed
LOC_Os01g47780	1.04909	0.00330598	fasciclin domain containing protein, expressed
LOC_Os01g48360	1.02532	0.0495187	expressed protein
LOC_Os01g48700	1.09681	0.0372543	transcription factor Dp, putative, expressed
LOC_Os01g48740	2.32955	0.000549329	aspartyl protease family protein, putative, expressed
LOC_Os01g48750	2.14079	4.97e-05	aspartic proteinase nepenthesin-2 precursor, putative, expressed
LOC_Os01g48900	6.05589	3.03e-69	dynamin-related protein 1A, putative, expressed
LOC_Os01g48930	1.68271	0.000436118	splicing factor-related, putative, expressed
LOC_Os01g49010	1.11051	0.000302919	ORC4 - Putative origin recognition complex subunit 4, expressed
LOC_Os01g49310	1.50336	0.000533258	expressed protein
LOC_Os01g49710	1.92292	3.76e-06	glutathione S-transferase, putative, expressed
LOC_Os01g49750	3.17129	0.00269734	expressed protein
LOC_Os01g49830	1.26485	0.029652	B3 DNA binding domain containing protein, expressed
LOC_Os01g50020	5.9345	0.0145943	expressed protein
LOC_Os01g50160	2.6153	4.99e-21	MDR-like ABC transporter, putative, expressed
LOC_Os01g50360	2.79674	0.000332891	NAC domain containing protein, putative, expressed
LOC_Os01g50730	1.6574	0.000262991	expressed protein
LOC_Os01g50840	1.12826	0.0170145	expressed protein
LOC_Os01g50910	6.22756	3.89e-11	late embryogenesis abundant protein, group 3, putative, expressed
LOC_Os01g50980	2.48278	1.14e-05	cullin, putative, expressed
LOC_Os01g51030	1.49002	0.0270244	expressed protein
LOC_Os01g51420	1.08032	0.0122454	calcineurin B, putative, expressed
LOC_Os01g51450	3.98537	8.62e-28	NAP domain containing protein, putative, expressed
LOC_Os01g52070	5.80285	1.24e-10	potassium channel AKT1, putative, expressed
LOC_Os01g52110	1.94101	8.47e-06	RING finger and CHY zinc finger domain-containing protein 1, putative, expressed
LOC_Os01g52170	2.84483	1.68e-31	expressed protein
LOC_Os01g52250	1.15439	0.004366	starch synthase, putative, expressed
LOC_Os01g52260	4.78682	2.55e-11	serine acetyltransferase protein, putative, expressed
LOC_Os01g52450	1.49451	0.000299161	hexokinase, putative, expressed
LOC_Os01g52710	1.60456	2.14e-11	glycosyl transferase 8 domain containing protein, putative, expressed
LOC_Os01g52730	2.41191	0.000110263	DUF584 domain containing protein, putative, expressed
LOC_Os01g52740	2.0615	0.00576527	expressed protein
LOC_Os01g52920	1.13888	0.0101567	expressed protein
LOC_Os01g53070	1.42153	3.56e-08	ATP binding protein, putative, expressed
LOC_Os01g53190	3.0619	0.00189218	expressed protein
LOC_Os01g53200	2.35937	1.77e-05	flavin monooxygenase, putative, expressed
LOC_Os01g53220	2.36927	0.00509286	HSF-type DNA-binding domain containing protein, expressed
LOC_Os01g53730	1.16932	0.00118687	expressed protein
LOC_Os01g53750	1.51802	0.000650019	glucan endo-1,3-beta-glucosidase precursor, putative, expressed
LOC_Os01g53779	2.54115	2.01e-19	expressed protein
LOC_Os01g53880	2.94083	5.17e-13	OsIAA6 - Auxin-responsive Aux/IAA gene family member, expressed
LOC_Os01g54030	2.89206	0.0135566	NADP-dependent malic enzyme, putative, expressed
LOC_Os01g54050	1.01839	0.0154226	histidine-containing phosphotransfer protein, putative, expressed
LOC_Os01g54340	3.36312	2.12e-14	plant-specific domain TIGR01615 family protein, expressed
LOC_Os01g54670	3.88217	5.51e-13	coiled-coil domain-containing protein 25, putative, expressed
LOC_Os01g54940	1.56045	3.35e-05	dehydrogenase, putative, expressed
LOC_Os01g54950	2.30113	0.00280063	expressed protein
LOC_Os01g55110	2.47205	5.74e-13	RING-H2 finger protein, putative, expressed
LOC_Os01g55120	5.62453	0.017028	expressed protein
LOC_Os01g55240	1.1681	0.0133359	gibberellin 2-beta-dioxygenase, putative, expressed
LOC_Os01g55340	1.78954	0.000504139	dof zinc finger domain containing protein, putative, expressed
LOC_Os01g55370	1.08009	3.72e-06	expressed protein
LOC_Os01g55420	1.42888	0.0155363	expressed protein
LOC_Os01g55510	3.41873	3.26e-06	dynein light chain type 1 domain containing protein, expressed
LOC_Os01g55520	3.8923	0.00175536	ATROPGEF7/ROPGEF7, putative, expressed
LOC_Os01g55650	1.34307	0.00894681	phospholipase, patatin family, putative, expressed
LOC_Os01g55690	6.80423	0.00662637	glutelin, putative, expressed
LOC_Os01g56050	5.61757	0.00114773	MATE efflux family protein, putative, expressed
LOC_Os01g56210	6.75921	2.25e-43	expressed protein
LOC_Os01g56220	1.70984	0.000289956	expressed protein
LOC_Os01g56260	1.20169	0.0334942	expressed protein
LOC_Os01g56270	1.39122	0.00452315	transposon protein, putative, CACTA, En/Spm sub-class, expressed
LOC_Os01g56390	1.38463	6.5e-08	OsFBX26 - F-box domain containing protein, expressed
LOC_Os01g56420	3.86835	8.86e-16	ctr copper transporter family protein, putative, expressed
LOC_Os01g56560	1.09905	0.0207355	cyclase/dehydrase family protein, expressed
LOC_Os01g56880	2.15935	1.42e-06	purple acid phosphatase precursor, putative, expressed
LOC_Os01g57260	1.12968	0.0154814	vacuolar protein sorting-associated protein 28 homolog 2, putative, expressed
LOC_Os01g57420	1.81459	7.43e-05	diacylglycerol kinase, putative, expressed
LOC_Os01g57960	1.02871	1.27e-06	retrotransposon protein, putative, unclassified, expressed
LOC_Os01g58130	5.80783	4.18e-13	expressed protein
LOC_Os01g58280	3.25807	5.77e-10	OsSub8 - Putative Subtilisin homologue, expressed
LOC_Os01g58640	2.24983	2.23e-05	nucleotide pyrophosphatase/phosphodiesterase, putative, expressed
LOC_Os01g59100	2.53019	0.000312796	cytokinin-N-glucosyltransferase 1, putative, expressed
LOC_Os01g59110	3.91794	4.54e-49	indole-3-acetate beta-glucosyltransferase, putative, expressed
LOC_Os01g59350	1.13781	0.00525455	transcription factor, putative, expressed
LOC_Os01g59690	1.82541	6.54e-06	OsFBX28 - F-box domain containing protein, expressed
LOC_Os01g59920	1.08671	7.61e-08	cysteine synthase, chloroplast precursor, putative, expressed
LOC_Os01g60490	3.62285	0.0305765	WRKY22, expressed
LOC_Os01g60870	1.10219	0.0159298	expressed protein
LOC_Os01g61044	4.98382	1.52e-27	transmembrane amino acid transporter protein, putative, expressed
LOC_Os01g61200	1.95964	0.00539668	GDSL-like lipase/acylhydrolase, putative, expressed
LOC_Os01g61210	2.03679	0.0101255	bet v I allergen family protein, putative, expressed
LOC_Os01g61230	3.49671	1.55e-18	dihydroflavonol-4-reductase, putative, expressed
LOC_Os01g61400	3.27701	1.99e-21	sufB/sufD domain containing protein, putative, expressed
LOC_Os01g61410	1.59132	1.69e-09	NADH-ubiquinone oxidoreductase, mitochondrial precursor, putative, expressed
LOC_Os01g61500	1.29358	1.17e-16	BAG domain containing protein, expressed
LOC_Os01g61890	1.01359	0.000786331	AT hook motif family protein, expressed
LOC_Os01g62260	1.29843	0.00723361	thaumatin, putative, expressed
LOC_Os01g62570	2.55684	5.71e-06	ATP/GTP/Ca++ binding protein, putative, expressed
LOC_Os01g62610	3.50436	2.47e-12	peptidyl-prolyl cis-trans isomerase, FKBP-type, putative, expressed
LOC_Os01g62740	6.48836	0.000213664	expressed protein
LOC_Os01g62970	1.3508	0.0137098	expressed protein
LOC_Os01g63220	1.31405	7.05e-13	kinase, pfkB family, putative, expressed
LOC_Os01g63340	4.53176	0.0106478	transposon protein, putative, CACTA, En/Spm sub-class, expressed
LOC_Os01g63690	2.14882	1.91e-06	hs1, putative, expressed
LOC_Os01g64120	3.71436	0.000434552	2Fe-2S iron-sulfur cluster binding domain containing protein, expressed
LOC_Os01g64360	3.47695	2.88e-07	MYB family transcription factor, putative, expressed
LOC_Os01g64520	1.52869	0.000482002	uricase, putative, expressed
LOC_Os01g64560	1.44087	7.25e-09	helix-loop-helix DNA-binding protein, putative, expressed
LOC_Os01g64790	1.7249	0.000139067	AP2 domain containing protein, expressed
LOC_Os01g64949	5.45221	0.0345136	expressed protein
LOC_Os01g65420	1.09671	0.0147817	expressed protein
LOC_Os01g65690	1.62366	0.0238346	4,5-DOPA dioxygenase extradiol, putative, expressed
LOC_Os01g65904	1.0945	1.62e-06	expressed protein
LOC_Os01g66030	1.36643	0.000242317	OsMADS2 - MADS-box family gene with MIKCc type-box, expressed
LOC_Os01g66440	1.91071	0.0334532	expressed protein
LOC_Os01g66530	2.47447	2.55e-06	ARGOS, putative, expressed
LOC_Os01g66650	6.87121	0.000271034	expressed protein
LOC_Os01g66720	1.19734	0.0033691	NADP-dependent oxidoreductase, putative, expressed
LOC_Os01g66730	2.77399	0.00194764	exosome complex exonuclease RRP40, putative, expressed
LOC_Os01g67150	6.05447	0.00221822	expressed protein
LOC_Os01g67260	2.18249	0.0478557	expressed protein
LOC_Os01g67350	4.8002	0.00125035	cysteine protease, putative, expressed
LOC_Os01g67550	1.49368	9.93e-05	FAD binding domain containing protein, expressed
LOC_Os01g67580	2.37643	5.49e-30	multidrug resistance-associated protein, putative, expressed
LOC_Os01g67850	1.1792	4.42e-06	zinc finger, RING-type, putative, expressed
LOC_Os01g68650	1.35913	0.00168723	plant-specific domain TIGR01615 family protein, expressed
LOC_Os01g68720	1.64969	0.041788	keratin, type I cytoskeletal 9, putative, expressed
LOC_Os01g68770	2.57847	0.000723401	selenium-binding protein, putative, expressed
LOC_Os01g69870	3.04501	2.82e-12	expressed protein
LOC_Os01g69960	2.07883	1.08e-07	expressed protein
LOC_Os01g70220	1.04899	0.00568794	histone-lysine N-methyltransferase, putative, expressed
LOC_Os01g71010	1.07527	0.00115021	lipase precursor, putative, expressed
LOC_Os01g71256	3.51166	3.59e-06	expressed protein
LOC_Os01g71350	1.00167	0.0260587	glycosyl hydrolases family 17, putative, expressed
LOC_Os01g71830	2.07983	0.00775067	glycosyl hydrolases family 17, putative, expressed
LOC_Os01g71840	3.7418	0.00448557	retrotransposon protein, putative, unclassified, expressed
LOC_Os01g71850	7.35222	1.31e-06	transposon protein, putative, unclassified, expressed
LOC_Os01g72190	1.3362	0.00894193	expressed protein
LOC_Os01g72270	2.07867	0.0244063	cytochrome P450, putative, expressed
LOC_Os01g72280	3.64863	0.0415142	tetratricopeptide repeat containing protein, putative, expressed
LOC_Os01g72900	1.31291	0.0367489	abscisic stress-ripening, putative, expressed
LOC_Os01g73000	1.04273	0.0420859	copine, putative, expressed
LOC_Os01g73110	2.56124	9.01e-05	expressed protein
LOC_Os01g73170	3.0703	1.03e-13	peroxidase precursor, putative, expressed
LOC_Os01g74030	1.22464	3.36e-09	pumilio-family RNA binding protein, putative, expressed
LOC_Os01g74350	1.42651	0.0036965	soluble inorganic pyrophosphatase, putative, expressed
LOC_Os01g74480	2.92636	1.98e-06	cupin domain containing protein, expressed
LOC_Os01g74490	2.67187	9.97e-05	heavy metal-associated domain containing protein, expressed
LOC_Os02g01100	1.08267	0.000223625	transmembrane amino acid transporter protein, putative, expressed
LOC_Os02g01765	2.14382	0.016319	expressed protein
LOC_Os02g01850	6.40157	0.0133821	expressed protein
LOC_Os02g02500	1.09228	0.00147203	remorin family protein, putative, expressed
LOC_Os02g02670	1.02681	3.65e-08	NBS-LRR disease resistance protein, putative, expressed
LOC_Os02g02700	2.00653	5.74e-05	AMP-binding enzyme, putative, expressed
LOC_Os02g02780	5.33856	3.54e-18	protein kinase family protein, putative, expressed
LOC_Os02g03600	1.30747	0.00497016	dnaJ domain containing protein, expressed
LOC_Os02g03870	5.35662	0.048111	periplasmic beta-glucosidase precursor, putative, expressed
LOC_Os02g04070	4.08568	0.000488436	retrotransposon protein, putative, unclassified, expressed
LOC_Os02g04340	3.69466	2.79e-16	NIN-like protein 2, putative, expressed
LOC_Os02g04369	2.71197	1.16e-06	expressed protein
LOC_Os02g04840	1.41313	0.000527764	GHMP kinases ATP-binding protein, putative, expressed
LOC_Os02g04945	1.0166	0.0142294	phosphatidate cytidylyltransferase family protein, putative, expressed
LOC_Os02g05330	1.1939	2.17e-12	DEAD-box ATP-dependent RNA helicase, putative, expressed
LOC_Os02g05410	2.45355	2.79e-11	splicing factor 3B subunit 1, putative, expressed
LOC_Os02g05550	3.70431	1.38e-26	retrotransposon protein, putative, Ty1-copia subclass, expressed
LOC_Os02g05600	1.35377	0.0378945	expressed protein
LOC_Os02g05610	5.93002	2.4e-48	ZOS2-03 - C2H2 zinc finger protein, expressed
LOC_Os02g06310	5.04819	0.0093902	expressed protein
LOC_Os02g06400	1.63326	1.44e-06	growth regulator related protein, putative, expressed
LOC_Os02g06725	1.28303	0.000591605	expressed protein
LOC_Os02g06754	2.76003	1.35e-32	expressed protein
LOC_Os02g06760	1.65439	2.7e-05	expressed protein
LOC_Os02g06770	1.04166	6.6e-08	expressed protein
LOC_Os02g07160	3.54209	5.62e-09	glyoxalase family protein, putative, expressed
LOC_Os02g07170	5.39909	4.31e-07	MYB family transcription factor, putative, expressed
LOC_Os02g07190	1.00341	0.000326997	expressed protein
LOC_Os02g07310	2.02336	3.58e-10	argonaute, putative, expressed
LOC_Os02g07709	2.0816	2.42e-05	expressed protein
LOC_Os02g07840	1.04383	0.00496869	bZIP transcription factor domain containing protein, expressed
LOC_Os02g07960	1.31241	2.01e-06	STRUBBELIG-RECEPTOR FAMILY 3 precursor, putative, expressed
LOC_Os02g08014	1.08523	0.00963931	expressed protein
LOC_Os02g09310	5.17262	0.0411671	cytochrome P450, putative, expressed
LOC_Os02g09810	2.13898	0.000139689	amino acid transporter, putative, expressed
LOC_Os02g10310	1.53774	3.44e-05	fumarylacetoacetase, putative, expressed
LOC_Os02g10480	2.37702	6.11e-23	stromal membrane-associated protein, putative, expressed
LOC_Os02g10630	3.13646	6.87e-05	GRAM and C2 domains containing protein, putative, expressed
LOC_Os02g10860	1.24488	2.9e-05	bZIP transcription factor domain containing protein, expressed
LOC_Os02g10880	1.54227	0.0183198	UDP-glucoronosyl and UDP-glucosyl transferase domain containing protein, expressed
LOC_Os02g10990	1.35914	0.0133378	FAD binding domain of DNA photolyase domain containing protein, expressed
LOC_Os02g11740	1.51233	2.64e-09	plastidic ATP/ADP-transporter, putative, expressed
LOC_Os02g11790	2.37955	2.52e-09	OsFBK4 - F-box domain and kelch repeat containing protein, expressed
LOC_Os02g12200	1.21415	0.0285619	kinesin heavy chain, putative, expressed
LOC_Os02g12310	8.13823	1.11e-06	no apical meristem protein, putative, expressed
LOC_Os02g12350	1.89659	3.54e-11	histone deacetylase, putative, expressed
LOC_Os02g12380	1.75643	8.56e-12	histone deacetylase, putative, expressed
LOC_Os02g12460	2.05289	0.0418983	expressed protein
LOC_Os02g13370	2.31216	0.000176135	expressed protein
LOC_Os02g13900	2.59663	0.000431067	BES1/BZR1 homolog protein, putative, expressed
LOC_Os02g14430	7.12007	7.31e-17	peroxidase precursor, putative, expressed
LOC_Os02g15350	4.99521	0.0248374	dof zinc finger domain containing protein, putative, expressed
LOC_Os02g15870	1.52473	1.57e-06	molybdenum cofactor biosynthesis protein 1, putative, expressed
LOC_Os02g15950	1.19172	0.00778674	OsFBK5 - F-box domain and kelch repeat containing protein, expressed
LOC_Os02g16000	1.58429	0.000942174	E1-BTB1 - Bric-a-Brac, Tramtrack, and Broad Complex domain with E1 subfamily conserved sequence, expressed
LOC_Os02g16909	2.80074	1.15e-06	dynein light chain type 1 domain containing protein, expressed
LOC_Os02g17320	3.68974	1.3e-14	uridine/cytidine kinase-like 1, putative, expressed
LOC_Os02g17930	5.56624	0.0248989	expressed protein
LOC_Os02g18490	6.43214	0.000677389	LTPL53 - Protease inhibitor/seed storage/LTP family protein precursor, expressed
LOC_Os02g18630	2.33586	3.85e-05	OsFBX44 - F-box domain containing protein, expressed
LOC_Os02g18670	2.4388	0.0147791	ABC transporter family protein, putative, expressed
LOC_Os02g18980	4.34267	2.44e-09	retrotransposon protein, putative, Ty1-copia subclass, expressed
LOC_Os02g18990	2.73286	0.000115366	GDSL-like lipase/acylhydrolase, putative, expressed
LOC_Os02g19770	1.49566	0.0051097	eukaryotic translation initiation factor 1A, putative, expressed
LOC_Os02g19820	1.47438	1.87e-05	nodulin MtN3 family protein, putative, expressed
LOC_Os02g21320	7.13054	7.27e-06	expressed protein
LOC_Os02g21920	1.90924	0.000225146	CPuORF24 - conserved peptide uORF-containing transcript, expressed
LOC_Os02g22250	5.62422	2.21e-05	retrotransposon protein, putative, unclassified, expressed
LOC_Os02g22570	1.59128	3.72e-08	retrotransposon protein, putative, unclassified, expressed
LOC_Os02g23823	2.09124	3.71e-23	helix-loop-helix DNA-binding domain containing protein, expressed
LOC_Os02g24280	2.18637	1.48e-05	transposon protein, putative, unclassified, expressed
LOC_Os02g25680	2.44815	0.0248706	expressed protein
LOC_Os02g25780	3.17538	1.03e-09	expressed protein
LOC_Os02g26160	1.05711	0.031728	receptor lectin kinase like protein, putative, expressed
LOC_Os02g26700	2.13263	1.24e-05	cation transport regulator-like protein 1, putative, expressed
LOC_Os02g26720	7.4462	4.54e-08	Inositol 1, 3, 4-trisphosphate 5/6-kinase, putative, expressed
LOC_Os02g27000	3.16856	2.42e-10	ATP-binding region, ATPase-like domain containing protein, expressed
LOC_Os02g27360	1.57878	5.33e-05	aspartic proteinase-like protein 2 precursor, putative, expressed
LOC_Os02g27810	1.20298	0.00963931	MazG nucleotide pyrophosphohydrolase domain containing protein, expressed
LOC_Os02g28110	2.42068	0.000142122	ornithine decarboxylase, putative, expressed
LOC_Os02g28180	2.92757	0.0111494	transposon protein, putative, unclassified, expressed
LOC_Os02g28334	2.2391	2.39e-06	expressed protein
LOC_Os02g29110	5.60886	0.0107578	ankyrin repeat family protein, putative, expressed
LOC_Os02g29150	3.30368	4.02e-15	OsFBO11 - F-box and other domain containing protein, expressed
LOC_Os02g29160	3.30472	0.0245642	ankyrin, putative, expressed
LOC_Os02g29190	6.10511	2.97e-07	ankyrin, putative, expressed
LOC_Os02g29210	3.80875	2.04e-48	ankyrin, putative, expressed
LOC_Os02g29510	2.33915	3.76e-12	DUF803 domain containing, putative, expressed
LOC_Os02g30360	5.46162	0.00250326	transposon protein, putative, CACTA, En/Spm sub-class, expressed
LOC_Os02g30420	1.265	0.0421622	expressed protein
LOC_Os02g30714	1.94892	0.000957246	dehydrogenase/reductase, putative, expressed
LOC_Os02g30910	3.16708	0.0251288	nodulin MtN3 family protein, putative, expressed
LOC_Os02g31030	4.69583	5.38e-13	glycerophosphoryl diester phosphodiesterase family protein, putative, expressed
LOC_Os02g31845	1.90843	0.0242348	expressed protein
LOC_Os02g32140	1.82819	0.0205504	AP2 domain containing protein, expressed
LOC_Os02g32250	1.03047	0.0137923	retrotransposon protein, putative, unclassified, expressed
LOC_Os02g32270	5.26568	0.0325384	expressed protein
LOC_Os02g32520	1.19095	0.0176509	ERD1 protein, chloroplast precursor, putative, expressed
LOC_Os02g32814	2.26947	0.000643945	heavy metal-associated domain containing protein, expressed
LOC_Os02g32860	1.74466	9.38e-06	poly synthetase 3, putative, expressed
LOC_Os02g33070	2.50505	4.35e-13	expressed protein
LOC_Os02g33080	1.40954	0.000116509	N-carbamoylputrescine amidase, putative, expressed
LOC_Os02g33240	3.47902	0.00170022	OsFBX51 - F-box domain containing protein, expressed
LOC_Os02g33400	1.65116	5.16e-07	OsFBL9 - F-box domain and LRR containing protein, expressed
LOC_Os02g33710	2.95813	1.02e-09	decarboxylase, putative, expressed
LOC_Os02g33770	1.29555	4.27e-10	homeodomain, putative, expressed
LOC_Os02g33780	1.51944	0.0499706	serine-aspartate repeat-containing protein I precursor, putative, expressed
LOC_Os02g33850	6.05368	0.00123914	elongation factor Tu family protein, putative, expressed
LOC_Os02g34250	6.46483	0.00328088	expressed protein
LOC_Os02g34380	8.11982	6.24e-27	retrotransposon protein, putative, LINE subclass, expressed
LOC_Os02g34390	6.28916	0.000264875	expressed protein
LOC_Os02g34560	1.62436	3.27e-07	plant neutral invertase domain containing protein, expressed
LOC_Os02g35540	5.38299	0.0488981	expressed protein
LOC_Os02g35730	2.44723	8.34e-06	expressed protein
LOC_Os02g36020	3.53553	0.000415233	transposon protein, putative, CACTA, En/Spm sub-class, expressed
LOC_Os02g36700	4.11651	0.0318558	sucrose transporter BoSUT1, putative, expressed
LOC_Os02g36740	1.9231	2.64e-11	zinc finger, C3HC4 type, putative, expressed
LOC_Os02g37000	2.23468	7.77e-14	mitochondrial prohibitin complex protein 1, putative, expressed
LOC_Os02g37250	7.87314	5.96e-08	hypothetical protein
LOC_Os02g37254	1.86989	1.94e-10	expressed protein
LOC_Os02g37480	7.39982	4.83e-06	glycine-rich cell wall structural protein precursor, putative, expressed
LOC_Os02g37834	2.02017	0.000300222	expressed protein
LOC_Os02g38000	7.12915	3.27e-35	retrotransposon protein, putative, unclassified, expressed
LOC_Os02g38040	4.21321	2.15e-08	leucine-rich repeat family protein, putative, expressed
LOC_Os02g38130	3.31868	3.51e-20	no apical meristem protein, putative, expressed
LOC_Os02g38940	8.23559	6.38e-13	cytochrome P450, putative, expressed
LOC_Os02g39910	3.85878	2.49e-07	B4-BTB1 - Bric-a-Brac, Tramtrack, Broad Complex BTB domain with B4 subfamily conserved sequence, expressed
LOC_Os02g39930	1.64482	3.77e-06	OsTIL-1 Temperature-induced lipocalin-1, expressed
LOC_Os02g39950	1.12916	5.96e-08	EF hand family protein, putative, expressed
LOC_Os02g39960	3.1813	0.00158842	exostosin family protein, putative, expressed
LOC_Os02g39970	1.0857	0.00889115	regulatory subunit, putative, expressed
LOC_Os02g40430	1.00386	8.53e-08	HEAT repeat family protein, putative, expressed
LOC_Os02g40500	1.83947	0.00835961	OsGrx_C2.1 - glutaredoxin subgroup I, expressed
LOC_Os02g41840	5.17101	1.05e-14	DUF584 domain containing protein, putative, expressed
LOC_Os02g41910	3.09085	0.00170482	OsFBO12 - F-box and other domain containing protein, expressed
LOC_Os02g42430	2.9529	1.71e-08	GEM, putative, expressed
LOC_Os02g42640	5.57111	1.12e-06	CBS domain-containing protein, putative, expressed
LOC_Os02g42700	1.0053	0.000107687	thioredoxin, putative, expressed
LOC_Os02g42950	1.51351	0.0106203	YABBY domain containing protein, putative, expressed
LOC_Os02g43330	5.68607	7.99e-08	homeobox associated leucine zipper, putative, expressed
LOC_Os02g43770	2.58466	0.000131905	DUF630/DUF632 domains containing protein, putative, expressed
LOC_Os02g43850	2.98622	2.33e-10	serine esterase family protein, putative, expressed
LOC_Os02g44090	2.54298	0.00560465	zinc finger protein, putative, expressed
LOC_Os02g44230	1.84349	0.00470729	CPuORF22 - conserved peptide uORF-containing transcript, expressed
LOC_Os02g44280	1.41632	0.000539607	zinc finger protein, putative, expressed
LOC_Os02g44300	1.49963	0.00012488	MSP domain containing protein, expressed
LOC_Os02g44740	1.29246	0.00585058	expressed protein
LOC_Os02g44770	1.4649	0.00703923	uncharacterized mscS family protein, putative, expressed
LOC_Os02g44820	1.0577	0.0311838	rho-GTPase-activating protein-related, putative, expressed
LOC_Os02g44860	1.397	9.26e-05	GDSL-like lipase/acylhydrolase, putative, expressed
LOC_Os02g44870	3.46754	2.96e-07	dehydrin, putative, expressed
LOC_Os02g44970	1.31398	0.00208313	expressed protein
LOC_Os02g44980	2.31046	1.03e-07	transmembrane amino acid transporter protein, putative, expressed
LOC_Os02g44990	5.07513	6.64e-17	OsFBDUF13 - F-box and DUF domain containing protein, expressed
LOC_Os02g45040	4.39257	9.6e-15	retrotransposon protein, putative, unclassified, expressed
LOC_Os02g45100	3.01509	0.000438271	mitochondrial import inner membrane translocase subunit Tim17, putative, expressed
LOC_Os02g45160	1.49718	0.0299368	aluminum-activated malate transporter, putative, expressed
LOC_Os02g45780	1.17004	0.0353307	zinc finger, C3HC4 type domain containing protein, expressed
LOC_Os02g45930	3.35679	1.71e-09	expressed protein
LOC_Os02g46030	5.96257	0.00152537	MYB family transcription factor, putative, expressed
LOC_Os02g46460	2.55542	6.96e-05	peptide transporter PTR2, putative, expressed
LOC_Os02g46473	2.77108	2.66e-08	expressed protein
LOC_Os02g46640	2.02328	3.51e-05	heat shock protein DnaJ, putative, expressed
LOC_Os02g46910	1.13107	3.42e-06	glycosyl hydrolases family 16, putative, expressed
LOC_Os02g46970	1.49216	0.0108225	AMP-binding domain containing protein, expressed
LOC_Os02g47230	1.05416	0.0278312	Disease resistance/zinc finger/chromosome condensation-like region protein, putative, expressed
LOC_Os02g47390	6.48832	7.69e-14	expressed protein
LOC_Os02g47605	1.449	3.34e-05	expressed protein
LOC_Os02g47610	1.66652	9.88e-19	nmrA-like family domain containing protein, expressed
LOC_Os02g47840	2.96701	1.16e-08	universal stress protein domain containing protein, putative, expressed
LOC_Os02g48060	3.87965	0.00525588	helix-loop-helix DNA-binding domain containing protein, expressed
LOC_Os02g48220	1.48936	0.00038645	expressed protein
LOC_Os02g48330	1.98772	5.99e-07	3-hydroxy-3-methylglutaryl-coenzyme A reductase, putative, expressed
LOC_Os02g49400	4.35285	0.00324904	transposon protein, putative, CACTA, En/Spm sub-class, expressed
LOC_Os02g49630	4.9498	0.0499478	tetraspanin family protein, putative, expressed
LOC_Os02g50050	2.71307	6.5e-05	expressed protein
LOC_Os02g50060	1.71838	0.000412541	OsCML20 - Calmodulin-related calcium sensor protein, expressed
LOC_Os02g50070	1.15787	0.0164503	expressed protein
LOC_Os02g50110	3.79476	8.59e-06	expressed protein
LOC_Os02g50350	1.13574	0.0207366	dihydroorotate dihydrogenase protein, putative, expressed
LOC_Os02g50660	4.04234	0.00374561	transposon protein, putative, CACTA, En/Spm sub-class, expressed
LOC_Os02g50805	3.0835	0.00753783	transposon protein, putative, CACTA, En/Spm sub-class, expressed
LOC_Os02g51000	2.58303	2.47e-50	CS domain containing protein, putative, expressed
LOC_Os02g51390	1.25404	5.78e-05	expressed protein
LOC_Os02g51640	2.11277	6.65e-06	expressed protein
LOC_Os02g51680	1.73485	0.00765073	uncharacterized glycosyl hydrolase Rv2006/MT2062, putative, expressed
LOC_Os02g51710	1.31261	4.45e-06	wound/stress protein, putative, expressed
LOC_Os02g51890	3.48442	1.33e-13	RNA recognition motif containing protein, putative, expressed
LOC_Os02g51910	1.24884	0.00677373	cytokinin-O-glucosyltransferase 2, putative, expressed
LOC_Os02g51930	1.72856	0.0455448	cytokinin-O-glucosyltransferase 2, putative, expressed
LOC_Os02g52010	2.62683	2.62e-06	phosphate-induced protein 1 conserved region domain containing protein, expressed
LOC_Os02g52150	3.51873	6.58e-66	heat shock 22 kDa protein, mitochondrial precursor, putative, expressed
LOC_Os02g52170	1.67364	0.00628456	expressed protein
LOC_Os02g52210	2.20056	0.000111902	zinc finger, C3HC4 type domain containing protein, expressed
LOC_Os02g52730	7.17648	2.73e-09	ferredoxin--nitrite reductase, putative, expressed
LOC_Os02g52830	1.01519	0.0478799	lipase, putative, expressed
LOC_Os02g52990	1.83526	0.00144509	OsSAUR12 - Auxin-responsive SAUR gene family member, expressed
LOC_Os02g53169	1.93667	0.000279722	expressed protein
LOC_Os02g53180	1.22544	7.15e-07	1-aminocyclopropane-1-carboxylate oxidase protein, putative, expressed
LOC_Os02g53250	4.10554	3.37e-05	expressed protein
LOC_Os02g53340	2.47356	3.66e-10	cyclic nucleotide-gated ion channel, putative, expressed
LOC_Os02g53410	1.64112	0.00459081	expressed protein
LOC_Os02g53430	1.15375	0.00129356	DNA-3-methyladenine glycosylase, putative, expressed
LOC_Os02g53750	1.2111	0.000917188	tyrosine protein kinase domain containing protein, putative, expressed
LOC_Os02g54254	4.74943	6.14e-16	saccharopine dehydrogenase, putative, expressed
LOC_Os02g54820	1.49758	0.00220586	trehalose-6-phosphate synthase, putative, expressed
LOC_Os02g54980	1.41527	0.000159631	pheophorbide a oxygenase, chloroplast precursor, putative, expressed
LOC_Os02g55134	1.30682	0.000482636	cytochrome c oxidase copper chaperone, putative, expressed
LOC_Os02g55600	3.24117	6.7e-08	expressed protein
LOC_Os02g55890	1.06427	0.00496144	inorganic H+ pyrophosphatase, putative, expressed
LOC_Os02g56120	2.12379	0.00774617	OsIAA9 - Auxin-responsive Aux/IAA gene family member, expressed
LOC_Os02g56140	2.88088	4.58e-06	helix-loop-helix DNA-binding domain containing protein, expressed
LOC_Os02g56150	1.08192	0.0230554	expressed protein
LOC_Os02g57090	2.50632	0.00138109	anthranilate phosphoribosyltransferase, putative, expressed
LOC_Os02g57260	1.039	0.00152964	3-ketoacyl-CoA thiolase, peroxisomal precursor, putative, expressed
LOC_Os02g57740	1.3072	2.65e-09	expressed protein
LOC_Os02g58350	2.50911	2.49e-05	OsRR3 type-A response regulator, expressed
LOC_Os02g58360	2.52676	1.12e-15	expressed protein
LOC_Os02g58370	5.56955	0.0112328	expressed protein
LOC_Os03g01140	1.39526	3.54e-07	acyl-activating enzyme 11, putative, expressed
LOC_Os03g01350	1.17339	0.00718392	expressed protein
LOC_Os03g01520	7.63261	1.59e-07	expressed protein
LOC_Os03g01740	1.13216	0.0421696	expressed protein
LOC_Os03g01850	1.37236	0.00132058	cyclin-dependent kinase A-1, putative, expressed
LOC_Os03g01880	1.9095	0.00100151	possible lysine decarboxylase domain containing protein, expressed
LOC_Os03g02070	2.17082	1.68e-12	heavy-metal-associated domain-containing protein, putative, expressed
LOC_Os03g02470	10.4299	4.97e-14	expressed protein
LOC_Os03g02550	3.48206	1.77e-12	OsFBX76 - F-box domain containing protein, expressed
LOC_Os03g02685	1.76032	0.000607624	lysM domain containing protein, putative, expressed
LOC_Os03g02750	1.96985	3.65e-09	OsSub25 - Putative Subtilisin homologue, expressed
LOC_Os03g02874	2.69876	0.0032291	retrotransposon protein, putative, Ty3-gypsy subclass, expressed
LOC_Os03g03034	3.48205	1.3e-12	flavonol synthase/flavanone 3-hydroxylase, putative, expressed
LOC_Os03g03410	1.17609	9.53e-08	serine/threonine-protein kinase, putative, expressed
LOC_Os03g03660	1.02041	8.1e-06	CAMK_CAMK_like.17 - CAMK includes calcium/calmodulin depedent protein kinases, expressed
LOC_Os03g03724	1.74213	0.0237248	expressed protein
LOC_Os03g03810	2.28565	0.0129177	DEF8 - Defensin and Defensin-like DEFL family, expressed
LOC_Os03g03920	1.42962	3.51e-12	Ubiquitin family domain containing protein, expressed
LOC_Os03g04010	4.7246	0.00510009	hypothetical protein
LOC_Os03g04020	1.2839	0.00283369	expansin precursor, putative, expressed
LOC_Os03g04040	1.8132	0.0462452	expressed protein
LOC_Os03g04050	1.11692	0.000252757	protein kinase family protein, putative, expressed
LOC_Os03g04080	8.92479	1.33e-05	expressed protein
LOC_Os03g04100	2.65511	6.27e-12	expressed protein
LOC_Os03g04130	1.37669	0.000251408	AMP-binding domain containing protein, expressed
LOC_Os03g04410	1.44393	8.19e-30	aconitate hydratase protein, putative, expressed
LOC_Os03g04740	4.29056	1.35e-10	expressed protein
LOC_Os03g05290	1.41366	9.3e-05	aquaporin protein, putative, expressed
LOC_Os03g05560	1.18267	0.0295087	zinc finger, C3HC4 type domain containing protein, expressed
LOC_Os03g05750	1.58207	0.000458427	heavy-metal-associated domain-containing protein, putative, expressed
LOC_Os03g05780	1.11568	0.000199255	4-coumarate--CoA ligase-like 7, putative, expressed
LOC_Os03g05820	2.66228	9.76e-30	kinesin motor domain containing protein, expressed
LOC_Os03g05900	1.18987	0.0296049	expressed protein
LOC_Os03g06240	1.3007	0.0045462	YT521-B-like family domain containing protein, expressed
LOC_Os03g06610	2.6434	1.43e-09	expressed protein
LOC_Os03g06700	1.35651	0.0287309	3-ketoacyl-CoA synthase, putative, expressed
LOC_Os03g06850	1.45592	0.00263519	B3 DNA binding domain containing protein, expressed
LOC_Os03g06920	4.61359	3.93e-12	DRD1, putative, expressed
LOC_Os03g07180	5.72667	0.000530022	embryonic protein DC-8, putative, expressed
LOC_Os03g07190	1.2304	0.0320744	expressed protein
LOC_Os03g07226	7.42814	0.000674264	thioredoxin, putative, expressed
LOC_Os03g07800	1.10716	0.00311445	RNA recognition motif containing protein, putative, expressed
LOC_Os03g07920	1.71115	0.000666809	expressed protein
LOC_Os03g08090	2.17383	0.00234759	hydrolase, alpha/beta fold family protein, putative, expressed
LOC_Os03g08390	1.0875	2.31e-07	expressed protein
LOC_Os03g08470	1.31276	3.55e-06	AP2 domain containing protein, expressed
LOC_Os03g08480	1.06665	0.00027968	rho termination factor, N-terminal domain containing protein, expressed
LOC_Os03g08500	1.40984	0.000117435	AP2 domain containing protein, expressed
LOC_Os03g08624	5.02177	4.29e-19	dihydroflavonol-4-reductase, putative, expressed
LOC_Os03g08834	5.90488	0.0102607	expressed protein
LOC_Os03g08840	2.14806	0.00193564	zinc finger protein, putative, expressed
LOC_Os03g08930	2.07198	0.00321186	helix-loop-helix DNA-binding protein, putative, expressed
LOC_Os03g09220	1.55561	0.000293291	stage II sporulation protein E, putative, expressed
LOC_Os03g09250	1.07287	0.000582694	inositol-3-phosphate synthase, putative, expressed
LOC_Os03g10110	4.28565	0.0280104	cupin domain containing protein, expressed
LOC_Os03g11450	1.02452	0.00651987	expressed protein
LOC_Os03g11550	1.94397	8.3e-10	protein of unknown function DUF1675 domain containing protein, expressed
LOC_Os03g12230	1.01855	0.0230771	caleosin related protein, putative, expressed
LOC_Os03g12815	1.8568	0.0037591	expressed protein
LOC_Os03g12820	3.71758	1.6e-05	ATP8, putative, expressed
LOC_Os03g12879	4.07715	3.69e-09	expressed protein
LOC_Os03g12890	4.08906	1.23e-15	aminotransferase domain containing protein, putative, expressed
LOC_Os03g12950	3.61349	2.61e-05	AP2-like ethylene-responsive transcription factor AINTEGUMENTA, putative, expressed
LOC_Os03g13050	5.66058	1.71e-07	E2F-related protein, putative, expressed
LOC_Os03g13540	1.36661	0.00299597	Ser/Thr protein phosphatase family protein, putative, expressed
LOC_Os03g14000	1.37718	0.000400582	acyl CoA binding protein, putative, expressed
LOC_Os03g14642	3.89398	1.43e-45	LTPL107 - Protease inhibitor/seed storage/LTP family protein precursor, expressed
LOC_Os03g14820	5.33731	0.000304295	expressed protein
LOC_Os03g15020	3.32702	8.3e-10	beta-galactosidase precursor, putative, expressed
LOC_Os03g15050	2.30799	5.41e-05	phosphoenolpyruvate carboxykinase, putative, expressed
LOC_Os03g15230	1.27294	0.0131899	DUF292 domain containing protein, expressed
LOC_Os03g15260	1.27545	0.00155702	expressed protein
LOC_Os03g15270	4.56548	1.82e-10	gibberellin receptor GID1L2, putative, expressed
LOC_Os03g15360	3.55495	0.00485171	nmrA-like family domain containing protein, expressed
LOC_Os03g15960	2.73626	1e-05	hsp20/alpha crystallin family protein, putative, expressed
LOC_Os03g16020	2.85303	0.00034756	hsp20/alpha crystallin family protein, putative, expressed
LOC_Os03g16110	1.17288	9.17e-08	Ser/Thr protein phosphatase family protein, putative, expressed
LOC_Os03g16170	3.97949	2.49e-07	protein phosphatase 2C, putative, expressed
LOC_Os03g16780	1.18154	7.38e-05	ankyrin repeat family protein, putative, expressed
LOC_Os03g16920	3.9258	0.000195146	DnaK family protein, putative, expressed
LOC_Os03g16950	2.15654	0.0121114	cysteine-rich repeat secretory protein 55 precursor, putative, expressed
LOC_Os03g17690	3.81937	1.76e-44	OsAPx1 - Cytosolic Ascorbate Peroxidase encoding gene 1-8, expressed
LOC_Os03g17790	3.48565	3.3e-07	OsRCI2-5 - Putative low temperature and salt responsive protein, expressed
LOC_Os03g17880	4.71077	0.00179287	expressed protein
LOC_Os03g17900	1.5067	1.08e-06	hydrolase, alpha/beta fold family protein, putative, expressed
LOC_Os03g17910	1.06808	6.71e-07	kinesin like protein, putative, expressed
LOC_Os03g18120	2.73905	8.3e-19	proteins of unknown function domain containing protein, expressed
LOC_Os03g18130	3.66372	4.58e-29	asparagine synthetase, putative, expressed
LOC_Os03g18170	2.44283	0.00847895	STE_MEKK_ste11_MAP3K.13 - STE kinases include homologs to sterile 7, sterile 11 and sterile 20 from yeast, expressed
LOC_Os03g18490	4.20447	0.00417304	RPGR, putative, expressed
LOC_Os03g18540	1.33343	0.000185567	expressed protein
LOC_Os03g18850	3.22491	1.48e-06	pathogenesis-related Bet v I family protein, putative, expressed
LOC_Os03g19190	1.58852	7.5e-13	TOPBP1C - Similar to DNA replication protein TOPBP1 from, expressed
LOC_Os03g19220	1.12285	8.32e-07	expressed protein
LOC_Os03g19250	1.61532	0.00789788	AMP-binding enzyme, putative, expressed
LOC_Os03g19290	2.33687	0.0140308	mitochondrial import inner membrane translocase subunit Tim17, putative, expressed
LOC_Os03g19540	3.28072	0.000270155	expressed protein
LOC_Os03g19550	2.28978	0.00628402	retrotransposon protein, putative, unclassified, expressed
LOC_Os03g19600	1.55096	0.0187406	retrotransposon protein, putative, unclassified, expressed
LOC_Os03g19680	1.577	0.000203479	enoyl-CoA hydratase/isomerase family protein, putative, expressed
LOC_Os03g19990	1.12109	0.0104905	WD40-like Beta Propeller Repeat family protein, expressed
LOC_Os03g20420	2.53526	3.6e-14	alpha-N-arabinofuranosidase A, putative, expressed
LOC_Os03g20440	3.98653	1.84e-26	VQ domain containing protein, putative, expressed
LOC_Os03g20730	1.81899	0.000835059	chaperone protein dnaJ, putative, expressed
LOC_Os03g21030	2.29097	1.12e-11	no apical meristem protein, putative, expressed
LOC_Os03g21160	1.26016	0.0258598	RNA-binding zinc finger protein, putative, expressed
LOC_Os03g21210	1.80792	2.69e-20	endoglucanase, putative, expressed
LOC_Os03g21620	1.20454	0.00735574	AGC_AGC_other_RS6K_like.1 - ACG kinases include homologs to PKA, PKG and PKC, expressed
LOC_Os03g21790	5.39978	0.0157842	cupin domain containing protein, expressed
LOC_Os03g21850	1.06448	3.98e-05	nucleotidyltransferase, putative, expressed
LOC_Os03g22050	1.28454	0.0133001	CAMK_KIN1/SNF1/Nim1_like.16 - CAMK includes calcium/calmodulin depedent protein kinases, expressed
LOC_Os03g22120	2.61244	7.02e-09	sucrose synthase, putative, expressed
LOC_Os03g22270	1.13127	0.0279124	auxin-repressed protein, putative, expressed
LOC_Os03g22510	1.39614	0.000145221	expressed protein
LOC_Os03g22680	1.13944	0.00336887	RING finger and CHY zinc finger domain-containing protein 1, putative, expressed
LOC_Os03g22790	3.00856	1.76e-11	beta-amylase, putative, expressed
LOC_Os03g22830	1.0513	0.00762424	zinc finger, C3HC4 type domain containing protein, expressed
LOC_Os03g23050	1.6414	0.000677565	expressed protein
LOC_Os03g24100	2.05102	0.0010816	expressed protein
LOC_Os03g24600	1.01551	0.00194592	peptide methionine sulfoxide reductase msrB, putative, expressed
LOC_Os03g24730	1.14304	0.0052249	expressed protein
LOC_Os03g24870	1.05193	0.0313458	transporter family protein, putative, expressed
LOC_Os03g25400	1.026	0.0177187	kinase, putative, expressed
LOC_Os03g25490	2.10727	0.010283	cytochrome P450 72A1, putative, expressed
LOC_Os03g25790	1.03257	0.0485637	glycosyl hydrolases family 17 protein, expressed
LOC_Os03g25960	1.28647	7.91e-13	RNA recognition motif containing protein, putative, expressed
LOC_Os03g27730	4.543	1.47e-10	transposon protein, putative, CACTA, En/Spm sub-class, expressed
LOC_Os03g27980	2.02627	0.0269664	glucan endo-1,3-beta-glucosidase precursor, putative, expressed
LOC_Os03g28080	1.29745	0.00180416	ring-H2 zinc finger protein, putative, expressed
LOC_Os03g28090	6.15703	0.000944513	pectinesterase, putative, expressed
LOC_Os03g28100	2.85762	0.000949285	expressed protein
LOC_Os03g28389	1.73499	0.0111761	expressed protein
LOC_Os03g28980	2.38695	0.000291667	WD40-like Beta Propeller Repeat family protein, expressed
LOC_Os03g28990	2.61542	0.00186645	zinc finger family protein, putative, expressed
LOC_Os03g29150	3.05561	9.07e-09	NAD dependent epimerase/dehydratase family protein, putative, expressed
LOC_Os03g29190	2.95093	2.51e-09	PDI, putative, expressed
LOC_Os03g29240	2.21773	1.78e-15	PDI, putative, expressed
LOC_Os03g29350	1.65972	5.04e-06	von Willebrand factor type A domain containing protein, expressed
LOC_Os03g30200	4.61603	3.25e-06	mitochondrial import inner membrane translocase subunit Tim17, putative, expressed
LOC_Os03g30290	2.20859	0.00176353	expressed protein
LOC_Os03g30300	2.18832	3.39e-05	6-phosphogluconolactonase, putative, expressed
LOC_Os03g30610	4.67405	0.0352235	ubiquinone oxidoreductase, putative, expressed
LOC_Os03g30780	1.78528	0.0111596	expressed protein
LOC_Os03g30950	6.56297	4.56e-22	acyl-desaturase, chloroplast precursor, putative, expressed
LOC_Os03g31240	4.86989	0.0114071	ZOS3-10 - C2H2 zinc finger protein, expressed
LOC_Os03g31320	1.13506	0.0118904	RING zinc finger protein-like, putative, expressed
LOC_Os03g31510	2.39376	3.5e-13	cysteine proteinase inhibitor 8 precursor, putative, expressed
LOC_Os03g31550	1.72005	0.000373004	aldehyde oxidase, putative, expressed
LOC_Os03g31750	2.55298	0.000473661	pyruvate, phosphate dikinase, chloroplast precursor, putative, expressed
LOC_Os03g31890	6.03827	2.14e-05	transposon protein, putative, CACTA, En/Spm sub-class, expressed
LOC_Os03g32590	1.49695	0.000328281	transcription initiation factor, putative, expressed
LOC_Os03g33090	5.87447	1.31e-28	DUF260 domain containing protein, putative, expressed
LOC_Os03g33240	5.69372	0.00868242	retrotransposon protein, putative, unclassified, expressed
LOC_Os03g33580	1.20933	0.000578748	mitotic checkpoint protein, putative, expressed
LOC_Os03g36279	3.88432	0.000359015	retrotransposon protein, putative, Ty3-gypsy subclass, expressed
LOC_Os03g36480	2.63801	0.000171094	retrotransposon protein, putative, Ty3-gypsy subclass, expressed
LOC_Os03g36490	3.38038	3.54e-11	retrotransposon protein, putative, Ty3-gypsy subclass, expressed
LOC_Os03g36534	2.36507	0.0191869	expressed protein
LOC_Os03g37864	1.20216	0.00185822	expressed protein
LOC_Os03g38359	2.89204	6.95e-06	expressed protein
LOC_Os03g38740	1.26887	6.46e-05	Dicer, putative, expressed
LOC_Os03g38940	4.09095	3.23e-26	expressed protein
LOC_Os03g38970	1.48158	0.00454951	metal ion binding protein, putative, expressed
LOC_Os03g39270	11.0172	1.39e-08	expressed protein
LOC_Os03g39900	2.21396	0.0140075	retrotransposon protein, putative, unclassified, expressed
LOC_Os03g39910	1.94383	0.0135588	XH domain containing protein, expressed
LOC_Os03g39940	2.68598	0.0141357	retrotransposon protein, putative, Ty3-gypsy subclass, expressed
LOC_Os03g40510	5.97961	3.2e-09	transposon protein, putative, CACTA, En/Spm sub-class, expressed
LOC_Os03g40720	6.37407	0.00328266	UDP-glucose 6-dehydrogenase, putative, expressed
LOC_Os03g41180	5.1606	2.32e-09	transposon protein, putative, CACTA, En/Spm sub-class
LOC_Os03g42350	3.75347	4.74e-23	ankyrin, putative, expressed
LOC_Os03g42464	2.16641	2.75e-17	expressed protein
LOC_Os03g42790	2.93687	2.05e-09	zinc finger protein-related, putative, expressed
LOC_Os03g43720	2.27084	2.44e-08	transporter family protein, putative, expressed
LOC_Os03g43860	1.03771	0.000125873	SNF7 domain containing protein, putative, expressed
LOC_Os03g44140	4.16066	0.00318893	OsWAK26 - OsWAK receptor-like protein kinase, expressed
LOC_Os03g44150	1.42851	0.000307261	aminotransferase, putative, expressed
LOC_Os03g44190	2.51648	0.0444434	expressed protein
LOC_Os03g44290	1.18988	0.00957051	expansin precursor, putative, expressed
LOC_Os03g44620	1.26378	0.00694639	chaperone protein dnaJ, putative, expressed
LOC_Os03g44630	1.56931	0.00844026	plastocyanin-like domain containing protein, putative, expressed
LOC_Os03g44810	1.44404	0.0402406	expressed protein
LOC_Os03g45390	3.15253	3.12e-09	glucan endo-1,3-beta-glucosidase precursor, putative, expressed
LOC_Os03g46060	1.86699	0.0297898	thaumatin family domain containing protein, expressed
LOC_Os03g46420	1.51665	0.0009238	expressed protein
LOC_Os03g47022	1.12139	0.0206575	homeobox protein rough sheath 1, putative, expressed
LOC_Os03g47140	1.18923	0.00234921	growth regulating factor protein, putative, expressed
LOC_Os03g47530	1.52568	0.0419597	glycosyl transferase 8 domain containing protein, putative, expressed
LOC_Os03g47570	1.60903	0.00352359	retrotransposon protein, putative, unclassified, expressed
LOC_Os03g47620	5.23143	5.32e-20	ankyrin, putative, expressed
LOC_Os03g47640	9.06206	1.56e-11	expressed protein
LOC_Os03g47650	8.24614	7.26e-11	ankyrin, putative, expressed
LOC_Os03g47686	7.17643	1.27e-44	ankyrin, putative, expressed
LOC_Os03g47693	9.68953	6.25e-13	ankyrin repeat family protein, putative, expressed
LOC_Os03g47720	9.71172	3.53e-27	ankyrin, putative, expressed
LOC_Os03g48170	1.26978	0.0029945	5-AMP-activated protein kinase-related, putative, expressed
LOC_Os03g48280	7.25123	4.88e-05	expressed protein
LOC_Os03g48380	1.23231	0.000206485	expressed protein
LOC_Os03g48457	4.05015	0.0244775	transposon protein, putative, CACTA, En/Spm sub-class, expressed
LOC_Os03g48750	6.48676	9.8e-05	Cupin domain containing protein, expressed
LOC_Os03g49430	3.00606	5.97e-07	pre-mRNA-splicing factor, putative, expressed
LOC_Os03g49440	3.74316	1.1e-12	phosphatase, putative, expressed
LOC_Os03g49450	2.38939	0.00185822	expressed protein
LOC_Os03g49480	1.09857	4.32e-07	elongation of fatty acids protein 2, putative, expressed
LOC_Os03g49530	5.8608	1.84e-07	transposon protein, putative, unclassified
LOC_Os03g50180	6.33311	0.00137671	retrotransposon protein, putative, unclassified, expressed
LOC_Os03g50364	3.52916	3.26e-06	expressed protein
LOC_Os03g51350	4.42426	2.6e-05	expressed protein
LOC_Os03g51380	1.04556	0.0089421	expressed protein
LOC_Os03g51390	1.17315	0.0106533	expressed protein
LOC_Os03g51459	1.39416	0.00176526	expressed protein
LOC_Os03g51610	2.33018	9.14e-05	Inositol 1, 3, 4-trisphosphate 5/6-kinase, putative, expressed
LOC_Os03g51640	1.04649	0.0128685	expressed protein
LOC_Os03g51760	2.72319	3.71e-10	OsFBX109 - F-box domain containing protein, expressed
LOC_Os03g51990	3.66727	0.00503609	ACT domain containing protein, expressed
LOC_Os03g52320	1.71001	0.00132128	GRF-interacting factor 1, putative, expressed
LOC_Os03g52450	1.12395	0.00638691	GATA transcription factor 25, putative, expressed
LOC_Os03g52940	1.48303	0.000273852	expressed protein
LOC_Os03g53390	3.27735	1.13e-14	expressed protein
LOC_Os03g53750	1.48136	0.00156488	nuclear prelamin A recognition factor, putative, expressed
LOC_Os03g53800	1.08529	3.54e-24	periplasmic beta-glucosidase precursor, putative, expressed
LOC_Os03g53900	7.53703	0.000237035	universal stress protein domain containing protein, putative, expressed
LOC_Os03g54030	6.41486	2.2e-17	transposon protein, putative, CACTA, En/Spm sub-class, expressed
LOC_Os03g54050	1.32381	0.001192	anther-specific proline-rich protein APG precursor, putative, expressed
LOC_Os03g55200	1.78146	0.000339385	ORC5 - Putative origin recognition complex subunit 5, expressed
LOC_Os03g55310	1.0861	0.0037756	SWIB/MDM2 domain containing protein, expressed
LOC_Os03g55320	1.13525	0.0227691	protein phosphatase 2C, putative, expressed
LOC_Os03g55590	2.58882	1.4e-11	MYB family transcription factor, putative, expressed
LOC_Os03g55660	1.01198	0.0457527	nucleoporin, putative, expressed
LOC_Os03g55670	1.47111	0.00228925	expressed protein
LOC_Os03g55850	1.39827	2.86e-05	cold acclimation protein WCOR413, putative, expressed
LOC_Os03g55990	1.43776	0.000782821	homeobox domain containing protein, expressed
LOC_Os03g56010	4.82909	0.00325959	bZIP transcription factor domain containing protein, expressed
LOC_Os03g56060	1.56758	1.3e-06	CSLC9 - cellulose synthase-like family C, expressed
LOC_Os03g56220	1.30056	9.24e-05	stress-induced protein, putative, expressed
LOC_Os03g56540	1.09402	0.000168436	heat shock protein DnaJ, putative, expressed
LOC_Os03g56600	3.35763	1.51e-07	expressed protein
LOC_Os03g56660	1.19508	3.32e-05	calmodulin binding protein, putative, expressed
LOC_Os03g56860	2.38514	8.46e-07	expressed protein
LOC_Os03g57900	2.35441	2.81e-09	zinc finger A20 and AN1 domain-containing stress-associated protein, putative, expressed
LOC_Os03g57910	2.42405	6.75e-09	expressed protein
LOC_Os03g58040	2.02921	3.13e-23	glutamate dehydrogenase protein, putative, expressed
LOC_Os03g58100	1.02243	4.05e-06	pentatricopeptide, putative, expressed
LOC_Os03g58170	2.37928	9.28e-05	stem-specific protein TSJT1, putative, expressed
LOC_Os03g58250	1.85337	2.23e-05	bZIP transcription factor domain containing protein, expressed
LOC_Os03g58260	1.25165	1.72e-05	indole-3-glycerol phosphate lyase, chloroplast precursor, putative, expressed
LOC_Os03g58850	2.61017	0.000414044	uncharacterized PE-PGRS family protein PE_PGRS3 precursor, putative, expressed
LOC_Os03g59090	1.20897	0.000688758	retrotransposon protein, putative, unclassified, expressed
LOC_Os03g59340	1.18252	3.23e-09	CESA2 - cellulose synthase, expressed
LOC_Os03g59350	6.19528	0.00772437	anthocyanin 3-O-beta-glucosyltransferase, putative, expressed
LOC_Os03g59480	1.37573	2.72e-08	expressed protein
LOC_Os03g59550	1.27382	0.00711555	RNA recognition motif containing protein, putative, expressed
LOC_Os03g60080	2.36716	3.43e-05	NAC domain-containing protein 67, putative, expressed
LOC_Os03g60130	1.1722	0.0021703	transcription elongation factor protein, putative, expressed
LOC_Os03g60260	1.20615	0.0220104	ANT1, putative, expressed
LOC_Os03g60370	1.4249	0.00366569	histidine acid phosphatase, putative, expressed
LOC_Os03g60419	1.04691	0.0205504	expressed protein
LOC_Os03g60560	3.84943	4.94e-07	ZOS3-21 - C2H2 zinc finger protein, expressed
LOC_Os03g60570	6.06936	4.42e-26	ZOS3-22 - C2H2 zinc finger protein, expressed
LOC_Os03g60580	2.74248	8.87e-05	actin-depolymerizing factor, putative, expressed
LOC_Os03g60840	1.92243	3.67e-08	BBTI13 - Bowman-Birk type bran trypsin inhibitor precursor, expressed
LOC_Os03g60850	1.37406	1.77e-05	peptide transporter PTR2, putative, expressed
LOC_Os03g60920	1.22466	0.00732596	Methyltransferase small domain containing protein, expressed
LOC_Os03g61090	2.74238	4.4e-24	expressed protein
LOC_Os03g61120	1.70523	1.13e-07	anthranilate synthase component I-1, chloroplast precursor, putative, expressed
LOC_Os03g61140	1.05917	0.0151577	expressed protein
LOC_Os03g61150	2.93501	5.31e-05	expressed protein
LOC_Os03g61160	4.06357	0.00668769	expressed protein
LOC_Os03g61270	2.77729	0.00696209	OsMan04 - Endo-Beta-Mannanase, expressed
LOC_Os03g61850	2.00059	0.0359763	transposon protein, putative, unclassified, expressed
LOC_Os03g61910	2.36644	1.76e-05	retrotransposon protein, putative, unclassified, expressed
LOC_Os03g61920	2.09241	3.99e-05	electron transfer flavoprotein subunit alpha, mitochondrial precursor, putative, expressed
LOC_Os03g63380	1.04548	8.39e-10	expressed protein
LOC_Os03g63560	1.01344	0.0163138	pentatricopeptide, putative, expressed
LOC_Os03g63760	1.02479	0.0007091	glycosyl hydrolases family 16, putative, expressed
LOC_Os03g64200	1.68046	3.1e-07	ABC-2 type transporter, putative, expressed
LOC_Os03g64340	1.67703	2.84e-10	heavy metal-associated domain containing protein, expressed
LOC_Os04g01740	6.25429	0.000901454	heat shock protein, putative, expressed
LOC_Os04g02530	6.80144	7.77e-20	expressed protein
LOC_Os04g02780	1.60404	1.97e-07	amidase family protein, putative, expressed
LOC_Os04g02900	1.53324	6.79e-06	dehydrogenase E1 component domain containing protein, expressed
LOC_Os04g03330	4.80339	0.0246589	transposon protein, putative, CACTA, En/Spm sub-class
LOC_Os04g03860	8.30581	2.77e-45	expressed protein
LOC_Os04g05360	3.14349	0.0422465	expressed protein
LOC_Os04g06340	1.60632	9.66e-05	MEGL11 - Maternally expressed gene MEG family protein precursor, expressed
LOC_Os04g06590	2.27223	6.13e-06	expressed protein
LOC_Os04g09350	1.85934	1.7e-07	expressed protein
LOC_Os04g09560	3.46879	1.18e-11	tesmin/TSO1-like CXC domain containing protein, expressed
LOC_Os04g09570	2.68109	7.36e-06	expressed protein
LOC_Os04g10400	2.04127	1.56e-06	electron transfer flavoprotein subunit beta, putative, expressed
LOC_Os04g11440	1.17881	0.0371814	F-box protein interaction domain containing protein, expressed
LOC_Os04g11790	1.06862	0.0090732	OsFBX120 - F-box domain containing protein, expressed
LOC_Os04g12310	6.91693	9.44e-05	retrotransposon protein, putative, Ty3-gypsy subclass, expressed
LOC_Os04g12320	5.70868	0.00831613	retrotransposon protein, putative, Ty3-gypsy subclass, expressed
LOC_Os04g12400	3.51328	0.00181044	transposon protein, putative, CACTA, En/Spm sub-class, expressed
LOC_Os04g12669	6.63742	1.07e-05	expressed protein
LOC_Os04g12950	2.54013	1.08e-05	indole-3-acetate beta-glucosyltransferase, putative, expressed
LOC_Os04g12960	3.25689	9.68e-07	UDP-glucoronosyl/UDP-glucosyl transferase, putative, expressed
LOC_Os04g14690	3.4879	1.28e-13	flavin-containing monooxygenase family protein, putative, expressed
LOC_Os04g14810	1.75243	0.00136999	3-5 exonuclease domain-containing protein, putative, expressed
LOC_Os04g16630	5.58056	0.0320744	retrotransposon protein, putative, unclassified, expressed
LOC_Os04g17470	6.53618	5.82e-08	retrotransposon protein, putative, unclassified, expressed
LOC_Os04g18770	4.80604	1.07e-12	retrotransposon protein, putative, unclassified, expressed
LOC_Os04g18780	4.38699	0.000286889	retrotransposon protein, putative, unclassified
LOC_Os04g18884	8.34093	8.23e-05	retrotransposon protein, putative, Ty3-gypsy subclass
LOC_Os04g19114	2.54646	0.00446818	retrotransposon protein, putative, Ty3-gypsy subclass, expressed
LOC_Os04g19440	4.37607	9.3e-07	retrotransposon protein, putative, unclassified
LOC_Os04g20120	5.0554	0.0136653	retrotransposon protein, putative, unclassified, expressed
LOC_Os04g20749	4.38941	3.75e-08	expressed protein
LOC_Os04g21110	1.38612	2.79e-08	phosphoribulokinase/Uridine kinase family protein, expressed
LOC_Os04g21660	1.2502	0.00102986	AAA-type ATPase family protein, putative, expressed
LOC_Os04g24170	1.39127	0.000280134	RNA recognition motif containing protein, putative, expressed
LOC_Os04g24804	4.88309	3.47e-10	expressed protein
LOC_Os04g26400	1.14442	0.0291582	expressed protein
LOC_Os04g27190	3.15834	4.66e-13	terpene synthase, putative, expressed
LOC_Os04g27500	6.14171	2.08e-10	transposon protein, putative, CACTA, En/Spm sub-class, expressed
LOC_Os04g27800	2.59397	0.028962	expressed protein
LOC_Os04g27910	2.33944	0.000836151	retrotransposon protein, putative, unclassified
LOC_Os04g28140	7.68271	0.000180429	conserved hypothetical protein
LOC_Os04g28150	6.91261	0.0184917	expressed protein
LOC_Os04g28160	9.34379	0.0191988	response regulator receiver domain containing protein, expressed
LOC_Os04g28250	1.44178	2.46e-06	cysteine proteinase inhibitor precursor, putative, expressed
LOC_Os04g28420	1.10406	0.0190093	peptidyl-prolyl isomerase, putative, expressed
LOC_Os04g29090	1.12868	0.000428783	FAD-binding and arabino-lactone oxidase domains containing protein, putative, expressed
LOC_Os04g29450	5.0924	2.75e-28	transposon protein, putative, CACTA, En/Spm sub-class, expressed
LOC_Os04g29550	2.19313	9.31e-28	RIPER2 - Ripening-related family protein precursor, expressed
LOC_Os04g29830	4.18244	0.0271677	transposon protein, putative, CACTA, En/Spm sub-class, expressed
LOC_Os04g29890	5.33695	0.0257121	transposon protein, putative, CACTA, En/Spm sub-class, expressed
LOC_Os04g31120	3.71583	6.08e-10	OsFBK14 - F-box domain and kelch repeat containing protein, expressed
LOC_Os04g31340	1.43527	0.000515018	CBS domain containing membrane protein, putative, expressed
LOC_Os04g31924	1.89126	4.82e-09	nodulin, putative, expressed
LOC_Os04g32030	1.77168	2.6e-09	heavy metal-associated domain containing protein, expressed
LOC_Os04g32090	1.64741	0.000265495	expressed protein
LOC_Os04g32160	3.86877	0.00305898	expressed protein
LOC_Os04g33440	1.36207	3.98e-07	DNA-binding protein S1FA, putative, expressed
LOC_Os04g33770	2.06442	5.16e-07	nucleoside-diphosphate-sugar epimerase, putative, expressed
LOC_Os04g33820	3.04491	8.2e-05	OsFBX132 - F-box domain containing protein, expressed
LOC_Os04g33870	1.63256	0.0344686	DUF623 domain containing protein, expressed
LOC_Os04g34140	1.34114	8.18e-09	U-box protein CMPG1, putative, expressed
LOC_Os04g34190	5.65862	7.06e-07	retrotransposon protein, putative, unclassified, expressed
LOC_Os04g34750	6.24972	0.00277951	transposon protein, putative, CACTA, En/Spm sub-class, expressed
LOC_Os04g35130	1.36075	0.0113672	expressed protein
LOC_Os04g35560	1.02963	1.82e-05	glutathione S-transferase, putative, expressed
LOC_Os04g35620	1.91511	0.00012763	expressed protein
LOC_Os04g35790	3.21737	1.59e-25	GLTP domain containing protein, putative, expressed
LOC_Os04g35910	1.00291	0.00784897	coiled-coil domain-containing protein 55, putative, expressed
LOC_Os04g36040	1.01639	0.000360513	peptide transporter PTR2, putative, expressed
LOC_Os04g36580	7.23257	3.3e-40	retrotransposon protein, putative, unclassified, expressed
LOC_Os04g37710	2.02381	2.81e-13	serine hydrolase domain containing protein, expressed
LOC_Os04g38320	1.3365	0.0328232	expressed protein
LOC_Os04g38530	1.0651	0.000120034	aldose 1-epimerase, putative, expressed
LOC_Os04g38540	2.34438	0.000807969	aldose 1-epimerase, putative, expressed
LOC_Os04g38680	1.72581	0.000192022	transmembrane amino acid transporter protein, putative, expressed
LOC_Os04g38820	1.84338	0.0024405	GRF zinc finger family protein
LOC_Os04g39020	1.50124	9.17e-06	aldehyde dehydrogenase, putative, expressed
LOC_Os04g39420	1.12706	0.0401415	6-phosphofructokinase 2, putative, expressed
LOC_Os04g39440	1.3684	0.00135964	ras-related protein, putative, expressed
LOC_Os04g39520	3.88512	0.0294293	ZOS4-08 - C2H2 zinc finger protein, expressed
LOC_Os04g39980	1.16613	0.0363674	gibberellin 20 oxidase 2, putative, expressed
LOC_Os04g40040	2.17606	1.36e-06	copper methylamine oxidase precursor, putative, expressed
LOC_Os04g40140	4.44963	8.79e-73	expressed protein
LOC_Os04g40220	4.6237	4.78e-07	transposon protein, putative, CACTA, En/Spm sub-class, expressed
LOC_Os04g40470	1.91027	0.000657135	cytochrome P450, putative, expressed
LOC_Os04g40520	2.87957	9.58e-11	uncharacterized glycosyltransferase, putative, expressed
LOC_Os04g40540	1.46117	0.00404739	protein-L-isoaspartate O-methyltransferase, putative, expressed
LOC_Os04g40560	1.33882	0.0268255	WD domain, G-beta repeat domain containing protein, expressed
LOC_Os04g40630	4.6211	6.55e-16	BTBZ4 - Bric-a-Brac, Tramtrack, Broad Complex BTB domain with TAZ zinc finger and Calmodulin-binding domains, expressed
LOC_Os04g40990	5.71237	4.65e-16	malate synthase, glyoxysomal, putative, expressed
LOC_Os04g41110	2.02549	0.000146512	Rad21 / Rec8 like protein, putative, expressed
LOC_Os04g41229	2.3253	2.61e-14	helix-loop-helix DNA-binding domain containing protein, expressed
LOC_Os04g41510	1.13504	0.0048455	serine/threonine-protein kinase GCN2, putative, expressed
LOC_Os04g41530	1.10745	0.00294181	serine/threonine-protein kinase GCN2, putative, expressed
LOC_Os04g41800	2.35289	8.61e-15	expressed protein
LOC_Os04g42590	1.28974	6.36e-10	expressed protein
LOC_Os04g42920	2.88534	4.33e-75	dehydrogenase, putative, expressed
LOC_Os04g43200	4.31324	1.12e-10	caleosin related protein, putative, expressed
LOC_Os04g43210	5.16507	2.29e-12	transporter family protein, putative, expressed
LOC_Os04g43390	5.64686	4.12e-47	Os4bglu16 - monolignol beta-glucoside homologue, expressed
LOC_Os04g43410	3.76644	4.42e-14	Os4bglu18 - monolignol beta-glucoside homologue, expressed
LOC_Os04g43550	2.40103	9.31e-14	MazG nucleotide pyrophosphohydrolase domain containing protein, expressed
LOC_Os04g43600	4.13128	0.0134086	transposon protein, putative, CACTA, En/Spm sub-class, expressed
LOC_Os04g43650	4.02236	1.65e-14	L-allo-threonine aldolase, putative, expressed
LOC_Os04g43660	5.22917	0.00571626	expressed protein
LOC_Os04g44230	1.61535	0.049475	cytokinin dehydrogenase precursor, putative, expressed
LOC_Os04g44330	6.41312	0.00175963	transposon protein, putative, unclassified, expressed
LOC_Os04g44470	5.00249	0.0440321	KUN1 - Kunitz-type trypsin inhibitor precursor, expressed
LOC_Os04g44500	4.20099	6.53e-40	GEM, putative, expressed
LOC_Os04g44510	2.65522	3.78e-16	GEM, putative, expressed
LOC_Os04g44820	1.5111	0.00124831	zinc finger, C3HC4 type domain containing protein, expressed
LOC_Os04g45090	2.02333	9.82e-17	cytochrome b561, putative, expressed
LOC_Os04g45270	3.0306	2.11e-13	aspartyl protease family protein, putative, expressed
LOC_Os04g45290	1.05283	0.00165957	glycosyl hydrolases, putative, expressed
LOC_Os04g45510	6.94877	0.000510657	expressed protein
LOC_Os04g45520	5.0409	0.0123595	integral membrane protein, putative, expressed
LOC_Os04g45821	1.15469	0.009051	expressed protein
LOC_Os04g45970	3.85922	6.5e-15	glutamate dehydrogenase protein, putative, expressed
LOC_Os04g46600	4.01691	1.45e-08	zinc finger protein, putative, expressed
LOC_Os04g46880	1.49045	9.68e-05	transporter, major facilitator family, putative, expressed
LOC_Os04g47010	2.58423	6.95e-11	expressed protein
LOC_Os04g47310	1.12955	0.0278985	expressed protein
LOC_Os04g48070	1.84106	7.53e-08	homeobox and START domains containing protein, putative, expressed
LOC_Os04g48260	1.17883	0.00496144	zinc RING finger protein, putative, expressed
LOC_Os04g48270	3.56151	5.31e-11	OsFBX148 - F-box domain containing protein, expressed
LOC_Os04g48360	1.0739	0.0144348	expressed protein
LOC_Os04g48484	1.66544	0.00214439	expressed protein
LOC_Os04g48490	1.15271	0.0080356	fasciclin-like arabinogalactan protein, putative, expressed
LOC_Os04g48510	2.91099	2.68e-05	growth regulating factor protein, putative, expressed
LOC_Os04g49150	3.6225	0.0362625	OsMADS17 - MADS-box family gene with MIKCc type-box, expressed
LOC_Os04g49160	1.05091	0.00624408	zinc finger, C3HC4 type domain containing protein, expressed
LOC_Os04g49170	1.26291	0.0277969	zinc finger, C3HC4 type domain containing protein, expressed
LOC_Os04g49260	1.45858	0.0368922	heavy metal-associated domain containing protein, expressed
LOC_Os04g49360	2.27602	0.000783065	OsFBX149 - F-box domain containing protein, expressed
LOC_Os04g49370	5.20486	2.34e-16	expressed protein
LOC_Os04g49450	5.38713	4.03e-05	MYB family transcription factor, putative, expressed
LOC_Os04g49550	1.52765	0.0173881	RING-H2 finger protein ATL2A, putative, expressed
LOC_Os04g49780	1.1092	0.00217936	transposon protein, putative, CACTA, En/Spm sub-class, expressed
LOC_Os04g49790	3.21261	0.00848648	retrotransposon protein, putative, Ty1-copia subclass, expressed
LOC_Os04g49940	1.16977	5.61e-05	expressed protein
LOC_Os04g49980	3.25045	0.000360357	late embryogenesis abundant group 1, putative, expressed
LOC_Os04g50120	2.01094	4.3e-06	zinc-binding protein, putative, expressed
LOC_Os04g50740	2.36542	0.0461465	ara54-like RING finger protein, putative, expressed
LOC_Os04g50760	2.71925	7.42e-05	ara54-like RING finger protein, putative, expressed
LOC_Os04g50970	3.01121	1.09e-10	seed specific protein Bn15D1B, putative, expressed
LOC_Os04g51090	1.31663	0.000264663	tRNA-splicing endonuclease positive effector-related, putative, expressed
LOC_Os04g51150	2.09585	6.85e-08	transposon protein, putative, unclassified, expressed
LOC_Os04g51796	7.23676	3.18e-05	DNA repair ATPase-related, putative, expressed
LOC_Os04g51840	5.34953	0.00666477	transposon protein, putative, CACTA, En/Spm sub-class, expressed
LOC_Os04g51880	1.35597	6.08e-11	GHMP kinases ATP-binding protein, putative, expressed
LOC_Os04g51920	2.88499	4.82e-05	protein disulfide isomerase, putative, expressed
LOC_Os04g52330	1.08411	0.0217447	expressed protein
LOC_Os04g52450	1.35725	0.00099668	aminotransferase, putative, expressed
LOC_Os04g52550	1.92326	0.0101195	PAZ domain-containing protein, putative, expressed
LOC_Os04g52600	1.35524	0.00163641	SHR5-receptor-like kinase, putative, expressed
LOC_Os04g52670	2.44314	3.8e-13	OsSAUR21 - Auxin-responsive SAUR gene family member, expressed
LOC_Os04g52770	1.45565	0.00562339	helix-loop-helix DNA-binding domain containing protein, expressed
LOC_Os04g53210	1.40281	0.000758805	hydroxyacid oxidase 1, putative, expressed
LOC_Os04g53720	1.3797	4.54e-05	SNF2 family N-terminal domain containing protein, expressed
LOC_Os04g53820	2.26935	0.000582694	transposon protein, putative, unclassified, expressed
LOC_Os04g53830	1.95398	8.36e-05	3-beta hydroxysteroid dehydrogenase/isomerase family protein, putative, expressed
LOC_Os04g53850	1.49832	0.00256692	leucoanthocyanidin reductase, putative, expressed
LOC_Os04g53950	1.65674	0.000295193	glycosyl hydrolases family 16 protein, protein, expressed
LOC_Os04g53998	1.67947	1.24e-11	kinase, putative, expressed
LOC_Os04g54210	2.1557	0.000434886	expressed protein
LOC_Os04g54740	2.56296	2.22e-12	expressed protein
LOC_Os04g54759	2.23588	9.53e-11	expressed protein
LOC_Os04g54830	1.07938	3.4e-09	expressed protein
LOC_Os04g55200	1.69176	0.000999685	coatomer subunit epsilon, putative, expressed
LOC_Os04g55240	1.29868	0.000660137	VQ domain containing protein, putative, expressed
LOC_Os04g55780	3.34732	2.09e-05	expressed protein
LOC_Os04g55970	2.39391	0.00816369	AP2-like ethylene-responsive transcription factor AINTEGUMENTA, putative, expressed
LOC_Os04g56250	4.92323	0.000146574	OsFBX152 - F-box domain containing protein, expressed
LOC_Os04g56430	5.17059	1.64e-19	cysteine-rich receptor-like protein kinase, putative, expressed
LOC_Os04g56690	2.86893	4.94e-09	OsSAUR23 - Auxin-responsive SAUR gene family member, expressed
LOC_Os04g57210	1.714	0.00079291	actin-6, putative, expressed
LOC_Os04g57720	1.02917	0.014667	OsRR6 type-A response regulator, expressed
LOC_Os04g57810	1.14776	0.0206012	GA18008-PA, putative, expressed
LOC_Os04g58050	2.3026	4.53e-07	expressed protein
LOC_Os04g58280	2.74795	2.61e-10	stem-specific protein TSJT1, putative, expressed
LOC_Os04g58420	2.21416	4.73e-07	MLO domain containing protein, putative, expressed
LOC_Os04g58580	1.31324	5.44e-26	phosphomannomutase, putative, expressed
LOC_Os04g58800	1.54954	7.16e-09	ubiquitin-conjugating enzyme, putative, expressed
LOC_Os04g58850	1.13378	2.83e-06	harpin-induced protein 1 domain containing protein, expressed
LOC_Os04g58870	2.5395	2.11e-08	exo70 exocyst complex subunit, putative, expressed
LOC_Os04g59000	1.32288	0.00261428	protein kinase family protein, putative, expressed
LOC_Os04g59150	2.03355	1.7e-17	peroxidase precursor, putative, expressed
LOC_Os04g59160	5.14431	0.00420132	peroxidase precursor, putative, expressed
LOC_Os04g59190	8.37117	8.38e-82	peroxidase precursor, putative, expressed
LOC_Os04g59200	4.3001	6.66e-10	peroxidase precursor, putative, expressed
LOC_Os04g59250	5.86169	0.00358093	retrotransposon protein, putative, Ty3-gypsy subclass, expressed
LOC_Os04g59260	7.03295	7.32e-05	peroxidase precursor, putative, expressed
LOC_Os04g59300	7.53648	9.79e-07	strictosidine synthase, putative, expressed
LOC_Os05g01120	1.21251	1.06e-05	cytochrome P450, putative, expressed
LOC_Os05g01140	1.07602	0.00166186	methyltransferase, putative, expressed
LOC_Os05g02010	2.41225	1.18e-08	expressed protein
LOC_Os05g02564	1.36507	0.00289028	expressed protein
LOC_Os05g02760	2.36552	0.00377779	expressed protein
LOC_Os05g02770	2.07366	0.000591991	glycine-rich cell wall structural protein precursor, putative, expressed
LOC_Os05g03060	1.27017	9.84e-06	expressed protein
LOC_Os05g03130	4.20757	0.000858615	OsRCI2-7 - Putative low temperature and salt responsive protein, expressed
LOC_Os05g03440	1.13997	0.00231262	expressed protein
LOC_Os05g03480	3.33752	2.36e-12	acyl-coenzyme A dehydrogenase, mitochondrial precursor, putative, expressed
LOC_Os05g03490	1.44309	0.000217366	expressed protein
LOC_Os05g03860	1.57643	1.79e-07	CPuORF3 - conserved peptide uORF-containing transcript, expressed
LOC_Os05g03960	1.00246	0.0280165	expressed protein
LOC_Os05g04000	1.70395	0.00066709	expressed protein
LOC_Os05g04180	1.07004	0.00452627	agenet domain containing protein, putative, expressed
LOC_Os05g05270	2.07999	3.16e-05	sucrose-phosphatase, putative, expressed
LOC_Os05g05370	5.06403	0.0347722	expressed protein
LOC_Os05g05670	2.20504	2.43e-12	1-aminocyclopropane-1-carboxylate oxidase, putative, expressed
LOC_Os05g05730	3.64535	0.0217794	OsGrx_S1 - glutaredoxin subgroup III, expressed
LOC_Os05g05930	7.11335	0.000160608	peripheral-type benzodiazepine receptor, putative, expressed
LOC_Os05g06130	3.31488	0.0001473	transcription factor X1, putative, expressed
LOC_Os05g06399	4.29091	2.82e-11	expressed protein
LOC_Os05g07090	1.56254	0.000542665	acyl-coenzyme A dehydrogenase, mitochondrial precursor, putative, expressed
LOC_Os05g07690	1.14898	0.000504335	thioredoxin, putative, expressed
LOC_Os05g07710	1.41045	0.000522571	WD40-like domain containing protein, putative, expressed
LOC_Os05g07810	2.27702	0.00743266	universal stress protein domain containing protein, putative, expressed
LOC_Os05g07940	3.33818	2.62e-12	glyoxalase family protein, putative, expressed
LOC_Os05g08420	4.12844	1.37e-18	expressed protein
LOC_Os05g08620	1.20142	0.0369076	expressed protein
LOC_Os05g08730	1.44717	0.000249627	early fruit mRNA, putative, expressed
LOC_Os05g08850	3.58836	0.0290347	cytochrome P450, putative, expressed
LOC_Os05g09020	1.46608	0.000596762	WRKY67, expressed
LOC_Os05g09500	3.608	1.65e-12	hexokinase, putative, expressed
LOC_Os05g10414	1.27883	0.00378959	expressed protein
LOC_Os05g10560	2.23792	1.71e-05	expressed protein
LOC_Os05g10620	3.4536	1.6e-41	no apical meristem protein, putative, expressed
LOC_Os05g10625	1.43942	1.05e-06	expressed protein
LOC_Os05g10940	1.53415	5.73e-07	metal cation transporter, putative, expressed
LOC_Os05g13620	9.20116	1.44e-12	RNA recognition motif containing protein, putative, expressed
LOC_Os05g13970	2.50714	0.0156345	phosphorylase domain containing protein, putative, expressed
LOC_Os05g14450	4.13084	0.000534039	transposon protein, putative, CACTA, En/Spm sub-class, expressed
LOC_Os05g15490	3.53111	0.00399666	retrotransposon protein, putative, Ty3-gypsy subclass, expressed
LOC_Os05g15770	3.15988	4.51e-14	glycosyl hydrolase, putative, expressed
LOC_Os05g15880	4.96647	0.00241031	glycosyl hydrolase, putative, expressed
LOC_Os05g16054	10.7022	2.48e-06	expressed protein
LOC_Os05g16620	4.89324	2.63e-19	transposon protein, putative, CACTA, En/Spm sub-class, expressed
LOC_Os05g17604	1.57092	0.0243593	SHR5-receptor-like kinase, putative, expressed
LOC_Os05g18274	1.51732	0.00116069	expressed protein
LOC_Os05g18660	1.7787	0.00240357	OsFBDUF24 - F-box and DUF domain containing protein, expressed
LOC_Os05g18670	2.73011	0.00817597	C4-dicarboxylate transporter/malic acid transport protein domain containing protein, expressed
LOC_Os05g18680	5.35705	3.63e-10	transposon protein, putative, CACTA, En/Spm sub-class, expressed
LOC_Os05g18730	1.28397	0.0126359	generative cell specific-1, putative, expressed
LOC_Os05g18780	7.36133	4.03e-38	rpp14 family protein, expressed
LOC_Os05g19750	5.82562	0.0245719	transposon protein, putative, CACTA, En/Spm sub-class, expressed
LOC_Os05g20450	1.77451	0.0128448	retrotransposon protein, putative, unclassified, expressed
LOC_Os05g20550	8.92539	4.11e-20	retrotransposon protein, putative, unclassified
LOC_Os05g20560	7.53108	1.84e-17	retrotransposon protein, putative, unclassified, expressed
LOC_Os05g23140	1.37083	0.0110525	retrotransposon protein, putative, LINE subclass, expressed
LOC_Os05g23440	1.06847	0.0104349	solute carrier family 35 member F1, putative, expressed
LOC_Os05g23950	1.80734	0.0116236	TRAF-type zinc finger family protein, expressed
LOC_Os05g24770	2.60986	0.0395818	reticulon domain containing protein, putative, expressed
LOC_Os05g24880	1.84735	1.18e-11	dehydrogenase, putative, expressed
LOC_Os05g26070	1.43133	0.00476012	cyclin, putative, expressed
LOC_Os05g26090	7.02467	3.45e-05	transposon protein, putative, CACTA, En/Spm sub-class
LOC_Os05g26660	1.55188	0.00235083	NADH-ubiquinone oxidoreductase, mitochondrial precursor, putative, expressed
LOC_Os05g27230	4.16411	0.00287126	transposon protein, putative, CACTA, En/Spm sub-class, expressed
LOC_Os05g27660	2.00812	8.72e-10	expressed protein
LOC_Os05g27780	1.69674	0.000431067	expressed protein
LOC_Os05g27790	1.31943	0.00049923	membrane associated DUF588 domain containing protein, putative, expressed
LOC_Os05g27850	4.44374	0.045582	transposon protein, putative, CACTA, En/Spm sub-class, expressed
LOC_Os05g27870	1.14289	0.000228238	expressed protein
LOC_Os05g28180	1.51936	2.47e-08	AMP deaminase, putative, expressed
LOC_Os05g28630	1.61183	6.49e-07	leaf senescence related protein, putative, expressed
LOC_Os05g28690	2.19751	0.00383688	expressed protein
LOC_Os05g30700	2.73311	2.44e-14	expressed protein
LOC_Os05g31020	3.02215	0.00124447	eukaryotic peptide chain release factor subunit 1-1, putative, expressed
LOC_Os05g31140	2.69263	4.99e-07	glycosyl hydrolases family 17, putative, expressed
LOC_Os05g31160	6.46717	3.5e-39	peptide chain release factor 2, putative, expressed
LOC_Os05g31550	5.0252	0.0471716	disease resistance protein RGA4, putative, expressed
LOC_Os05g31600	1.35299	0.00034756	retrotransposon protein, putative, Ty1-copia subclass, expressed
LOC_Os05g31620	2.30389	2.32e-07	OsCML15 - Calmodulin-related calcium sensor protein, expressed
LOC_Os05g31760	1.41969	1.56e-12	annexin, putative, expressed
LOC_Os05g32270	1.26795	8.98e-07	AP2 domain containing protein, expressed
LOC_Os05g32420	4.8764	0.000771301	expressed protein
LOC_Os05g33040	1.12157	2.33e-05	cyclin, putative, expressed
LOC_Os05g33570	4.78673	3.02e-12	pyruvate, phosphate dikinase, chloroplast precursor, putative, expressed
LOC_Os05g33630	1.3469	9.01e-05	inosine-uridine preferring nucleoside hydrolase family protein, putative, expressed
LOC_Os05g33644	1.04085	0.00680706	inosine-uridine preferring nucleoside hydrolase family protein, putative, expressed
LOC_Os05g33680	1.62994	9.59e-05	expressed protein
LOC_Os05g34070	1.08969	0.00276305	DIP1, putative, expressed
LOC_Os05g34150	2.4754	0.000282592	glutathione S-transferase, putative, expressed
LOC_Os05g34260	1.00369	0.0200495	transposon protein, putative, Ac/Ds sub-class, expressed
LOC_Os05g34700	1.05421	0.00382447	GDSL-like lipase/acylhydrolase, putative, expressed
LOC_Os05g34770	1.04674	3.78e-05	cytochrome c, putative, expressed
LOC_Os05g34830	4.91443	1.72e-13	No apical meristem protein, putative, expressed
LOC_Os05g34854	2.0277	3.06e-06	gibberellin 20 oxidase 2, putative, expressed
LOC_Os05g35050	3.90481	0.00712865	ctr copper transporter family protein, putative, expressed
LOC_Os05g35070	2.58944	5.61e-05	DUF630/DUF632 domains containing protein, putative, expressed
LOC_Os05g35110	1.87691	0.000860509	OsFBL22 - F-box domain and LRR containing protein, expressed
LOC_Os05g35266	1.45819	0.00158887	galactosyltransferase, putative, expressed
LOC_Os05g36270	4.5558	4.81e-13	fructose-1,6-bisphosphatase, putative, expressed
LOC_Os05g37030	1.03308	0.0106393	expressed protein
LOC_Os05g37060	2.63897	0.0339072	MYB family transcription factor, putative, expressed
LOC_Os05g37250	1.53548	3.07e-09	cytochrome P450, putative, expressed
LOC_Os05g37520	2.05807	0.000101628	expressed protein
LOC_Os05g37660	2.17712	1.18e-06	transferase family protein, putative, expressed
LOC_Os05g37950	1.50813	0.00207894	guanylyl cyclase, putative, expressed
LOC_Os05g38040	2.65749	8.98e-07	expressed protein
LOC_Os05g38120	1.00362	6.49e-07	homeodomain protein, putative, expressed
LOC_Os05g38140	1.30898	0.00022067	basic helix-loop-helix DND-binding domain containing protein, expressed
LOC_Os05g38550	1.11349	7.9e-05	ubiquitin-conjugating enzyme, putative, expressed
LOC_Os05g38710	1.77044	4.54e-06	lipin, N-terminal conserved region family protein, expressed
LOC_Os05g38830	1.39285	0.0073013	HECT-domain domain containing protein, expressed
LOC_Os05g39130	5.56288	0.00678084	retrotransposon protein, putative, unclassified, expressed
LOC_Os05g39140	1.1698	0.0124972	expressed protein
LOC_Os05g39250	5.02178	2.97e-08	phosphatidylethanolamine-binding protein, putative, expressed
LOC_Os05g39580	1.1228	0.000953838	bet v I allergen family protein, putative, expressed
LOC_Os05g39680	1.24135	0.00959119	PX domain containing protein, expressed
LOC_Os05g39690	1.59087	0.0019078	oxidoreductase, aldo/keto reductase family protein, putative, expressed
LOC_Os05g39770	3.3181	1.78e-09	aminotransferase, putative, expressed
LOC_Os05g39930	1.0882	0.0014687	spotted leaf 11, putative, expressed
LOC_Os05g40000	1.12095	0.0248147	expressed protein
LOC_Os05g40790	1.30874	0.0354085	CCR4-NOT transcription factor, putative, expressed
LOC_Os05g41180	1.09443	0.0392252	peptidase, T1 family, putative, expressed
LOC_Os05g41220	1.79921	0.00398982	SNF1-related protein kinase regulatory subunit beta-1, putative, expressed
LOC_Os05g41450	1.52372	0.0101846	histone-like transcription factor and archaeal histone, putative, expressed
LOC_Os05g41590	1.85717	1.43e-20	glycerol-3-phosphate dehydrogenase, putative, expressed
LOC_Os05g41880	1.4804	1.38e-05	mutS domain V family protein, expressed
LOC_Os05g43390	1.41798	0.00768685	signal recognition particle 54 kDa protein, putative, expressed
LOC_Os05g43770	1.68222	1.46e-14	NLI interacting factor-like phosphatase, putative, expressed
LOC_Os05g43895	10.7808	4.72e-07	expressed protein
LOC_Os05g44100	1.14619	9.75e-07	trehalose synthase, putative, expressed
LOC_Os05g44620	3.78552	8.97e-28	transposon protein, putative, unclassified, expressed
LOC_Os05g44810	2.38581	1.36e-05	OsIAA18 - Auxin-responsive Aux/IAA gene family member, expressed
LOC_Os05g44900	1.83755	0.000212682	expressed protein
LOC_Os05g45020	1.09466	0.0481869	zinc finger/CCCH transcription factor, putative, expressed
LOC_Os05g45430	5.07733	0.000183442	TOO MANY MOUTHS precursor, putative, expressed
LOC_Os05g45440	1.00852	0.00122989	expressed protein
LOC_Os05g45450	3.96775	7.9e-07	DUF584 domain containing protein, putative, expressed
LOC_Os05g45860	1.71992	0.0025928	glucan endo-1,3-beta-glucosidase precursor, putative, expressed
LOC_Os05g46220	1.2207	0.00417946	mitochondrial carrier protein, putative, expressed
LOC_Os05g46460	3.6066	5.45e-12	hydrolase, alpha/beta fold family domain containing protein, expressed
LOC_Os05g46480	6.25119	5.42e-06	late embryogenesis abundant protein, group 3, putative, expressed
LOC_Os05g46760	1.47428	0.0129129	STE_MEKK_ste11_MAP3K.19 - STE kinases include homologs to sterile 7, sterile 11 and sterile 20 from yeast, expressed
LOC_Os05g46770	1.11556	0.00547564	expressed protein
LOC_Os05g47810	1.02121	0.0111397	expressed protein
LOC_Os05g47830	2.10448	0.00014126	expressed protein
LOC_Os05g48060	1.04558	1.99e-05	phosphatidylserine synthase, putative, expressed
LOC_Os05g48160	3.11075	5.71e-18	2Fe-2S iron-sulfur cluster binding domain containing protein, expressed
LOC_Os05g48300	4.9808	8.28e-05	purine permease, putative, expressed
LOC_Os05g48330	1.7103	0.00101487	aspartyl protease family protein, putative, expressed
LOC_Os05g48340	3.67882	3.73e-15	proteasome-related, putative, expressed
LOC_Os05g48416	1.04223	0.00038574	lipase-related, putative, expressed
LOC_Os05g48800	1.52616	0.00195753	drought induced 19 protein, putative, expressed
LOC_Os05g48810	1.16492	1.34e-05	dnaJ domain containing protein, expressed
LOC_Os05g48860	1.01851	0.00502533	interferon-induced guanylate-binding protein 2, putative, expressed
LOC_Os05g48940	1.09209	0.014588	expressed protein
LOC_Os05g49410	1.16959	1.85e-05	expressed protein
LOC_Os05g49420	2.69586	3.26e-10	transcription factor, putative, expressed
LOC_Os05g49430	2.50355	4.05e-07	aldose 1-epimerase, putative, expressed
LOC_Os05g49480	1.89553	5.83e-08	transcription factor-related, putative, expressed
LOC_Os05g49730	1.35291	0.0229753	protein phosphatase 2C, putative, expressed
LOC_Os05g49920	1.43598	1.48e-05	pentatricopeptide, putative, expressed
LOC_Os05g49940	2.00828	4.18e-07	expressed protein
LOC_Os05g50270	3.21781	0.0243359	GATA zinc finger domain containing protein, expressed
LOC_Os05g50410	1.95176	6.73e-06	Rad21 / Rec8 like protein, putative, expressed
LOC_Os05g50570	6.4644	3.33e-07	OsSCP29 - Putative Serine Carboxypeptidase homologue, expressed
LOC_Os05g50750	1.9886	1.39e-07	AAA family ATPase, putative, expressed
LOC_Os05g50820	2.3452	2.03e-15	expressed protein
LOC_Os05g51130	1.91162	0.000883729	mitochondrial chaperone BCS1, putative, expressed
LOC_Os05g51670	1.93398	0.000271875	NAD dependent epimerase/dehydratase family protein, putative, expressed
LOC_Os06g01360	1.42088	0.0102526	homogentisate 1,2-dioxygenase, putative, expressed
LOC_Os06g02340	1.15016	3.21e-06	OsFBX183 - F-box domain containing protein, expressed
LOC_Os06g02540	5.14342	2.07e-50	expressed protein
LOC_Os06g02650	5.39265	0.027537	retrotransposon protein, putative, unclassified, expressed
LOC_Os06g03500	2.12211	0.00235083	NBS-LRR disease resistance protein, putative, expressed
LOC_Os06g03670	2.33422	2.74e-07	dehydration-responsive element-binding protein, putative, expressed
LOC_Os06g03860	1.95116	2.4e-05	uncharacterized membrane protein, putative, expressed
LOC_Os06g03940	1.24633	0.00359126	spastin, putative, expressed
LOC_Os06g04240	1.66086	0.0325079	expressed protein
LOC_Os06g04360	1.21101	0.0135939	expressed protein
LOC_Os06g04920	1.31819	0.0338653	zinc finger family protein, putative, expressed
LOC_Os06g05400	1.14253	8.8e-11	IscA-like iron-sulfur assembly protein, mitochondrial precursor, putative, expressed
LOC_Os06g05410	2.07471	0.00139028	expressed protein
LOC_Os06g05420	4.11984	1.73e-18	expressed protein
LOC_Os06g05440	1.44188	0.00668769	expressed protein
LOC_Os06g05470	3.52942	6.06e-08	expressed protein
LOC_Os06g05540	1.53685	0.0068152	expressed protein
LOC_Os06g05590	1.73797	0.00640396	OsFBX186 - F-box domain containing protein, expressed
LOC_Os06g05960	2.17077	0.0235208	expressed protein
LOC_Os06g05980	1.8019	0.0191039	transporter family protein, putative, expressed
LOC_Os06g06470	1.51511	3.41e-05	U-box domain containing heat shock protein, putative, expressed
LOC_Os06g06560	1.43505	1.37e-06	starch synthase, putative, expressed
LOC_Os06g06900	4.51933	1.51e-08	helix-loop-helix DNA-binding domain containing protein, expressed
LOC_Os06g07350	1.20939	0.0139527	RNA-binding motif protein, putative, expressed
LOC_Os06g07600	5.16786	3.36e-20	uncharacterized glycosyltransferase, putative, expressed
LOC_Os06g08120	2.38837	0.0001447	plant protein of unknown function domain containing protein, expressed
LOC_Os06g08280	1.326	0.00484586	protein kinase domain containing protein, expressed
LOC_Os06g09600	1.84411	0.00989396	expressed protein
LOC_Os06g09900	1.53019	4.58e-06	expressed protein
LOC_Os06g09980	2.45142	6.82e-05	expressed protein
LOC_Os06g10350	2.45381	0.0353403	MYB family transcription factor, putative, expressed
LOC_Os06g10390	1.74259	1.12e-05	retrotransposon protein, putative, unclassified, expressed
LOC_Os06g10450	1.44927	0.000295058	expressed protein
LOC_Os06g10530	2.0059	3.55e-08	expressed protein
LOC_Os06g10890	1.14756	4.14e-05	sterol carrier protein-2, putative, expressed
LOC_Os06g11290	1.89271	0.0239161	12-oxophytodienoate reductase, putative, expressed
LOC_Os06g11400	1.84722	9.64e-19	expressed protein
LOC_Os06g11610	2.16738	0.00281502	heat shock 22 kDa protein, mitochondrial precursor, putative, expressed
LOC_Os06g11860	1.30567	0.000456707	ethylene-responsive transcription factor, putative, expressed
LOC_Os06g12230	1.22943	0.000184438	TCP-domain protein, putative, expressed
LOC_Os06g12260	1.1161	0.00218241	N-rich protein, putative, expressed
LOC_Os06g12290	5.51358	0.000237602	glutathione S-transferase GSTU6, putative, expressed
LOC_Os06g13460	1.69043	0.0285599	SAM dependent carboxyl methyltransferase family protein, putative, expressed
LOC_Os06g13560	1.11789	0.00139576	SAM dependent carboxyl methyltransferase, putative, expressed
LOC_Os06g13690	2.47152	0.0163218	expressed protein
LOC_Os06g13700	5.70881	4.82e-22	hypothetical protein
LOC_Os06g14030	1.6179	0.0414159	potassium channel SKOR, putative, expressed
LOC_Os06g14170	2.1262	0.0392083	expressed protein
LOC_Os06g14620	1.46258	1.14e-06	ribonucleoside-diphosphate reductase small chain, putative, expressed
LOC_Os06g14740	1.69873	0.000275871	NAD binding domain of 6-phosphogluconate dehydrogenase containing protein, expressed
LOC_Os06g14870	2.4759	6.25e-06	expressed protein
LOC_Os06g15370	1.31669	0.00444767	peptide transporter PTR2, putative, expressed
LOC_Os06g16110	2.6762	0.003301	expressed protein
LOC_Os06g19160	1.08139	0.0141535	retrotransposon protein, putative, Ty1-copia subclass, expressed
LOC_Os06g19380	1.51651	0.00301699	expressed protein
LOC_Os06g19444	1.2517	2.61e-05	CCT/B-box zinc finger protein, putative, expressed
LOC_Os06g20200	1.20062	0.0414815	gibberellin receptor GID1L2, putative, expressed
LOC_Os06g22820	1.50038	0.000768539	cyclin-dependent kinase F-1, putative, expressed
LOC_Os06g22919	4.35455	2.92e-20	DEFL9 - Defensin and Defensin-like DEFL family, expressed
LOC_Os06g22960	1.51321	4.11e-11	aquaporin protein, putative, expressed
LOC_Os06g22980	1.86784	0.0085813	CSLD5 - cellulose synthase-like family D, expressed
LOC_Os06g24190	1.87916	0.0243498	expressed protein
LOC_Os06g24420	6.33241	0.00120298	transposon protein, putative, CACTA, En/Spm sub-class, expressed
LOC_Os06g24990	3.67073	2.68e-08	xylanase inhibitor protein 1 precursor, putative, expressed
LOC_Os06g25010	3.72077	1.17e-09	glycosyl hydrolase, putative, expressed
LOC_Os06g26234	1.50482	9.59e-11	1,4-alpha-glucan-branching enzyme, putative, expressed
LOC_Os06g27590	1.83322	5.36e-05	expressed protein
LOC_Os06g28390	2.14104	0.00584543	retrotransposon protein, putative, unclassified, expressed
LOC_Os06g29630	1.12649	0.0198243	transposon protein, putative, unclassified, expressed
LOC_Os06g29890	6.19287	0.0338143	retrotransposon protein, putative, unclassified, expressed
LOC_Os06g30060	1.1777	0.00101521	expressed protein
LOC_Os06g30280	10.4483	2.95e-05	expressed protein
LOC_Os06g30560	5.10044	1.52e-17	transposon protein, putative, CACTA, En/Spm sub-class, expressed
LOC_Os06g33150	3.55989	0.00400904	transposon protein, putative, CACTA, En/Spm sub-class, expressed
LOC_Os06g33549	1.23306	6.65e-07	protein phosphatase 2C, putative, expressed
LOC_Os06g33880	1.23999	0.000141013	expressed protein
LOC_Os06g34010	4.46042	0.0488756	transposon protein, putative, CACTA, En/Spm sub-class, expressed
LOC_Os06g34400	1.82996	0.0142092	zinc finger, C3HC4 type domain containing protein, expressed
LOC_Os06g34510	4.63156	0.00449983	transposon protein, putative, CACTA, En/Spm sub-class, expressed
LOC_Os06g35480	2.17704	0.00329599	peroxidase precursor, putative, expressed
LOC_Os06g35520	1.62862	8.24e-05	peroxidase precursor, putative, expressed
LOC_Os06g35574	1.46818	0.00260219	mki67 protein, putative, expressed
LOC_Os06g35700	2.09168	0.0120804	reticuline oxidase-like protein precursor, putative, expressed
LOC_Os06g35960	2.6451	0.0155463	HSF-type DNA-binding domain containing protein, expressed
LOC_Os06g36380	2.04416	0.00329541	expressed protein
LOC_Os06g36390	3.31091	4.24e-07	expressed protein
LOC_Os06g36410	2.08062	0.000401593	hypothetical protein
LOC_Os06g36560	5.45458	2.44e-33	inositol oxygenase, putative, expressed
LOC_Os06g36880	1.72207	2.98e-08	cysteine synthase, putative, expressed
LOC_Os06g37450	1.32684	5.17e-11	GATA zinc finger domain containing protein, expressed
LOC_Os06g37550	5.19522	0.000586505	expressed protein
LOC_Os06g37560	1.28198	0.000513345	beta-galactosidase precursor, putative, expressed
LOC_Os06g37690	6.19795	0.00015084	S-locus-like receptor protein kinase, putative, expressed
LOC_Os06g38056	1.32992	0.0159313	expressed protein
LOC_Os06g39240	1.12214	0.00757846	endothelial differentiation-related factor 1, putative, expressed
LOC_Os06g39370	3.17578	4.34e-07	OsFBK16 - F-box domain and kelch repeat containing protein, expressed
LOC_Os06g40020	6.41966	0.00202804	DEAD-box ATP-dependent RNA helicase 52A, putative, expressed
LOC_Os06g40240	4.11635	4.86e-54	retrotransposon protein, putative, unclassified, expressed
LOC_Os06g40590	1.05556	0.00641775	expressed protein
LOC_Os06g41010	1.10662	0.0195292	zinc finger A20 and AN1 domain-containing stress-associated protein, putative, expressed
LOC_Os06g41020	1.45259	5.06e-05	DUF1680 domain containing protein, putative, expressed
LOC_Os06g41360	1.67371	1e-10	phosphoribosyl transferase, putative, expressed
LOC_Os06g41380	3.02869	2.65e-05	expressed protein
LOC_Os06g42070	2.63485	0.0321121	expressed protein
LOC_Os06g42090	4.41769	0.00497492	transposon protein, putative, CACTA, En/Spm sub-class, expressed
LOC_Os06g42570	4.88778	0.0127449	transposon protein, putative, CACTA, En/Spm sub-class, expressed
LOC_Os06g42660	4.32041	0.000127409	expressed protein
LOC_Os06g43210	1.02285	0.0117185	zinc finger, C3HC4 type domain containing protein, expressed
LOC_Os06g43810	1.27659	4.89e-05	expressed protein
LOC_Os06g44160	2.2134	3.88e-06	heat shock protein DnaJ, putative, expressed
LOC_Os06g44690	4.58263	2.34e-11	transposon protein, putative, CACTA, En/Spm sub-class, expressed
LOC_Os06g45060	2.16421	0.000132341	expressed protein
LOC_Os06g45090	4.33813	5.86e-16	expressed protein
LOC_Os06g45140	5.41262	9.57e-42	bZIP transcription factor domain containing protein, expressed
LOC_Os06g45184	3.00448	0.00332554	retrotransposon protein, putative, Ty3-gypsy subclass, expressed
LOC_Os06g45650	1.08277	0.0385203	OsMADS30 - MADS-box family gene with MIKCc type-box, expressed
LOC_Os06g45780	1.66279	0.0014896	expressed protein
LOC_Os06g45930	1.76822	0.0407772	expressed protein
LOC_Os06g46372	1.78798	7.17e-05	dehydrogenase, putative, expressed
LOC_Os06g46740	5.08112	7.45e-08	early nodulin 20 precursor, putative, expressed
LOC_Os06g46900	1.36561	0.000720277	phosphosulfolactate synthase-related protein, putative, expressed
LOC_Os06g46940	1.71364	3.07e-05	Os6bglu25 - beta-glucosidase homologue, similar to Os3bglu6, expressed
LOC_Os06g47100	3.19719	0.00983309	OsFBX203 - F-box domain containing protein, expressed
LOC_Os06g47620	1.95079	0.000908557	peptidase, putative, expressed
LOC_Os06g48020	4.7257	2.73e-05	peroxidase precursor, putative, expressed
LOC_Os06g48030	2.6145	6.91e-08	peroxidase precursor, putative, expressed
LOC_Os06g48180	2.83448	9.65e-09	glycosyl hydrolases family 16, putative, expressed
LOC_Os06g48300	2.05008	0.00250289	protein phosphatase 2C, putative, expressed
LOC_Os06g48500	1.51281	0.000289384	expressed protein
LOC_Os06g48510	1.22248	0.0042857	choline monooxygenase, chloroplast precursor, putative, expressed
LOC_Os06g49050	3.11083	2.67e-07	hAT dimerisation domain containing protein, expressed
LOC_Os06g49130	1.06774	0.0170608	TAZ zinc finger family protein, expressed
LOC_Os06g49350	5.87399	2.13e-14	retrotransposon protein, putative, unclassified, expressed
LOC_Os06g49650	2.39742	0.0307511	harpin-induced protein 1 domain containing protein, expressed
LOC_Os06g50050	1.28103	0.00034756	AAA-type ATPase family protein, putative, expressed
LOC_Os06g50230	2.29273	9.29e-06	expressed protein
LOC_Os06g50920	1.35597	0.000147734	protein kinase family protein, putative, expressed
LOC_Os06g50930	4.07992	7.59e-15	rhodanese-like domain containing protein, putative, expressed
LOC_Os06g51060	1.09841	0.000893585	CHIT8 - Chitinase family protein precursor, expressed
LOC_Os06g51160	1.24743	5.31e-08	glycosyl transferase family 8, putative, expressed
LOC_Os06g51480	1.33245	9.4e-05	expressed protein
LOC_Os07g01410	2.91984	0.0203337	peroxidase precursor, putative, expressed
LOC_Os07g01560	1.166	0.0291668	transporter family protein, putative, expressed
LOC_Os07g01600	1.06681	0.00737185	dirigent, putative, expressed
LOC_Os07g01740	3.50657	4.17e-18	cysteine protease, putative, expressed
LOC_Os07g03279	9.98982	3.41e-06	SCP-like extracellular protein, expressed
LOC_Os07g03368	4.91402	1.62e-07	SCP-like extracellular protein, expressed
LOC_Os07g04350	5.95896	6.78e-08	expressed protein
LOC_Os07g04380	3.44246	0.00103836	retrotransposon protein, putative, unclassified, expressed
LOC_Os07g04390	3.72981	2.18e-15	expressed protein
LOC_Os07g04410	4.03929	7.84e-11	cytochrome P450 90C1, putative, expressed
LOC_Os07g04420	3.42688	1.35e-27	expressed protein
LOC_Os07g04430	3.83952	2.83e-63	expressed protein
LOC_Os07g04440	3.38345	2.19e-44	expressed protein
LOC_Os07g04450	1.86361	9.78e-10	expressed protein
LOC_Os07g04480	1.11645	0.000151788	transposon protein, putative, unclassified, expressed
LOC_Os07g04490	1.34498	0.00360172	expressed protein
LOC_Os07g05450	9.12429	6.98e-11	sulfotransferase domain containing protein, expressed
LOC_Os07g05460	2.41315	4.69e-07	flavonol sulfotransferase, putative, expressed
LOC_Os07g05700	1.89862	2.2e-07	expressed protein
LOC_Os07g06390	2.84591	2.42e-05	expressed protein
LOC_Os07g06550	1.26953	9.35e-21	expressed protein
LOC_Os07g06900	1.60159	0.0249375	OsFBLD3 - F-box, LRR and FBD domain containing protein, expressed
LOC_Os07g07470	2.12099	2.12e-06	transketolase, putative, expressed
LOC_Os07g08000	2.50869	8.29e-17	expressed protein
LOC_Os07g08240	9.46767	3.47e-41	ZmEBE-1 protein, putative, expressed
LOC_Os07g08420	1.95025	1.78e-06	bZIP transcription factor domain containing protein, expressed
LOC_Os07g08950	3.16684	5.32e-11	FAD-linked oxidoreductase protein, putative, expressed
LOC_Os07g09050	1.03465	0.00886367	exostosin family protein, putative, expressed
LOC_Os07g09060	1.85861	9.88e-07	aldehyde dehydrogenase, putative, expressed
LOC_Os07g09140	1.46623	7.21e-09	expressed protein
LOC_Os07g09340	1.90702	4.53e-17	plasma membrane ATPase, putative, expressed
LOC_Os07g09420	2.18674	4.37e-06	ATPase, putative, expressed
LOC_Os07g09814	1.37171	4.69e-07	OsFBX221 - F-box domain containing protein, expressed
LOC_Os07g09870	1.36064	0.00581774	OsFBA2 - F-box and FBA domain containing protein, expressed
LOC_Os07g10600	1.3434	7.62e-05	cycloartenol-C-24-methyltransferase 1, putative, expressed
LOC_Os07g10850	1.1615	0.0046615	retrotransposon protein, putative, unclassified, expressed
LOC_Os07g10910	2.54979	0.000502395	ATEXO70F1, putative, expressed
LOC_Os07g11080	4.78826	0.00149927	retrotransposon protein, putative, unclassified, expressed
LOC_Os07g11090	4.23058	0.0292298	retrotransposon protein, putative, unclassified, expressed
LOC_Os07g12390	2.12892	6.74e-05	expressed protein
LOC_Os07g13060	5.70559	0.0019078	transposon protein, putative, CACTA, En/Spm sub-class, expressed
LOC_Os07g13370	1.46743	0.00118848	expressed protein
LOC_Os07g13830	3.60294	0.0440321	OsFBX228 - F-box domain containing protein, expressed
LOC_Os07g13834	1.49486	8.58e-05	expressed protein
LOC_Os07g14100	1.7591	0.000160285	pentatricopeptide, putative, expressed
LOC_Os07g14150	5.3108	1.87e-34	cytidine deaminase, putative, expressed
LOC_Os07g14160	1.04971	1.78e-09	polygalacturonase, putative, expressed
LOC_Os07g15400	2.12658	0.0346679	expressed protein
LOC_Os07g16364	1.09614	0.0127897	expressed protein
LOC_Os07g17150	4.9098	2.58e-08	transposon protein, putative, CACTA, En/Spm sub-class, expressed
LOC_Os07g18960	3.02215	0.000586157	GCRP14 - Glycine and cysteine rich family protein precursor, putative, expressed
LOC_Os07g22494	1.27116	7.16e-15	expressed protein
LOC_Os07g23480	1.19179	0.00559455	retrotransposon protein, putative, unclassified, expressed
LOC_Os07g23540	4.59213	1.65e-09	retrotransposon protein, putative, unclassified, expressed
LOC_Os07g23660	1.436	0.021858	retrotransposon protein, putative, unclassified, expressed
LOC_Os07g23880	1.16227	7.85e-08	glycosyl hydrolase, family 31, putative, expressed
LOC_Os07g23944	2.26683	1.11e-08	glycosyl hydrolase, family 31, putative, expressed
LOC_Os07g23980	4.08489	0.0193978	retrotransposon protein, putative, unclassified, expressed
LOC_Os07g24820	4.17619	2.95e-10	thionin-like peptide, putative, expressed
LOC_Os07g24940	5.05434	0.000397502	transposon protein, putative, CACTA, En/Spm sub-class, expressed
LOC_Os07g25050	3.65355	2.6e-14	thionin-like peptide, putative, expressed
LOC_Os07g25060	6.66107	2.54e-41	thionin-like peptide, putative, expressed
LOC_Os07g25390	2.31744	7.47e-17	DRD1, putative, expressed
LOC_Os07g25460	2.06624	8.96e-07	ankyrin repeat domain containing protein, expressed
LOC_Os07g25690	4.81684	0.00117962	subtilisin N-terminal Region family protein, expressed
LOC_Os07g25730	1.26866	0.00636209	expressed protein
LOC_Os07g26110	2.05599	0.00042758	membrane associated DUF588 domain containing protein, putative, expressed
LOC_Os07g27350	1.93432	8.46e-10	atuA, putative, expressed
LOC_Os07g27390	2.74912	0.0254687	retrotransposon protein, putative, unclassified, expressed
LOC_Os07g28400	4.3023	2.05e-61	CDGSH iron sulfur domain-containing protein 1, putative, expressed
LOC_Os07g28780	5.65184	9.56e-11	transposon protein, putative, CACTA, En/Spm sub-class
LOC_Os07g29170	5.2889	3.75e-21	transposon protein, putative, CACTA, En/Spm sub-class, expressed
LOC_Os07g29310	1.11034	0.0462874	OsSAUR30 - Auxin-responsive SAUR gene family member, expressed
LOC_Os07g29330	3.60887	9.41e-19	serine/threonine-protein kinase CTR1, putative, expressed
LOC_Os07g29570	6.15027	9.45e-12	retrotransposon protein, putative, unclassified, expressed
LOC_Os07g29810	1.14798	0.0149521	disease resistant protein, identical, putative, expressed
LOC_Os07g30280	3.96501	2.4e-05	csAtPR5, putative, expressed
LOC_Os07g31700	3.81908	0.00853938	transposon protein, putative, CACTA, En/Spm sub-class, expressed
LOC_Os07g31920	5.21032	0.002363	transposon protein, putative, CACTA, En/Spm sub-class, expressed
LOC_Os07g32420	1.33441	0.00328492	bromodomain domain containing protein, expressed
LOC_Os07g32710	2.06213	8.32e-08	retrotransposon protein, putative, unclassified, expressed
LOC_Os07g33280	2.91643	0.00267278	expressed protein
LOC_Os07g34520	7.82415	6.47e-21	isocitrate lyase, putative, expressed
LOC_Os07g35300	1.41267	0.0144348	TKL_IRAK_DUF26-lc.11 - DUF26 kinases have homology to DUF26 containing loci, expressed
LOC_Os07g35350	4.06603	1.77e-07	glucan endo-1,3-beta-glucosidase precursor, putative, expressed
LOC_Os07g35410	1.34522	4.98e-06	TKL_IRAK_DUF26-lc.18 - DUF26 kinases have homology to DUF26 containing loci, expressed
LOC_Os07g35750	1.75431	1.15e-06	TKL_IRAK_DUF26-ld.3 - DUF26 kinases have homology to DUF26 containing loci, expressed
LOC_Os07g36360	3.24871	0.0129466	OsFBO19 - F-box and other domain containing protein, expressed
LOC_Os07g36600	2.11452	8.57e-06	universal stress protein domain containing protein, putative, expressed
LOC_Os07g36610	3.03109	0.0226245	CSLF9 - cellulose synthase-like family F; beta1,3;1,4 glucan synthase, expressed
LOC_Os07g36800	1.80228	1.23e-05	UPF0041 domain containing protein, putative, expressed
LOC_Os07g36820	1.09374	2.82e-12	uncharacterized Cys-rich domain containing protein, putative, expressed
LOC_Os07g36930	5.92865	5.89e-15	expressed protein
LOC_Os07g37045	3.48829	0.0105985	expressed protein
LOC_Os07g37320	4.11968	5.43e-21	transporter family protein, putative, expressed
LOC_Os07g38130	1.18571	0.00173511	polygalacturonase inhibitor 1 precursor, putative, expressed
LOC_Os07g38290	1.42993	0.001288	plastocyanin-like domain containing protein, putative, expressed
LOC_Os07g38580	1.92865	7.38e-24	zinc finger family protein, putative, expressed
LOC_Os07g39060	8.69477	9.85e-11	expressed protein
LOC_Os07g39190	2.60896	0.00498978	expressed protein
LOC_Os07g39310	1.50107	6.6e-09	ZOS7-06 - C2H2 zinc finger protein, expressed
LOC_Os07g39390	1.53777	0.0014421	retrotransposon protein, putative, unclassified, expressed
LOC_Os07g39600	4.85493	2.67e-10	transposon protein, putative, CACTA, En/Spm sub-class
LOC_Os07g39750	1.34024	0.000103118	GDSL-like lipase/acylhydrolase, putative, expressed
LOC_Os07g39980	1.00982	0.00051709	GA22009-PA, putative, expressed
LOC_Os07g40220	2.1209	0.000282106	expressed protein
LOC_Os07g40224	1.29318	0.000126588	expressed protein
LOC_Os07g40290	1.75152	0.0459426	OsGH3.8 - Probable indole-3-acetic acid-amido synthetase, expressed
LOC_Os07g40300	2.42218	9.23e-06	ZOS7-10 - C2H2 zinc finger protein, expressed
LOC_Os07g40710	1.03686	0.000454138	circadian clock coupling factor-related, putative, expressed
LOC_Os07g41310	1.29182	0.0183752	COBRA, putative, expressed
LOC_Os07g41420	2.14261	0.015059	expressed protein
LOC_Os07g42160	1.09051	0.00197019	HD domain containing protein, putative, expressed
LOC_Os07g42260	1.17176	0.00372281	peptidase, T1 family, putative, expressed
LOC_Os07g42650	1.69091	0.0424063	expressed protein
LOC_Os07g42910	1.39588	2.86e-05	cytochrome c oxidase subunit, putative, expressed
LOC_Os07g43120	1.11072	0.000120034	transposon protein, putative, unclassified, expressed
LOC_Os07g43400	4.51467	1.88e-05	SWIM zinc finger family protein, putative, expressed
LOC_Os07g43604	3.16043	0.0118487	expressed protein
LOC_Os07g43740	1.14419	1.41e-05	zinc finger, C3HC4 type domain containing protein, expressed
LOC_Os07g43810	1.30105	0.000552233	RNA recognition motif containing protein, putative, expressed
LOC_Os07g44410	1.93553	0.0105852	WD40-like Beta Propeller Repeat family protein, expressed
LOC_Os07g44850	2.81448	0.000102597	gibberellin receptor GID1L2, putative, expressed
LOC_Os07g45090	1.87639	6.48e-46	NADH-ubiquinone oxidoreductase 51 kDa subunit, mitochondrial precursor, putative, expressed
LOC_Os07g45210	6.03244	3.16e-06	expressed protein
LOC_Os07g45550	2.48857	0.0106764	expressed protein
LOC_Os07g45620	1.87303	3.07e-11	retrotransposon protein, putative, Ty3-gypsy subclass, expressed
LOC_Os07g46280	1.66691	2.05e-10	Os7bglu26 - beta-mannosidase/glucosidase/exoglucanase, expressed
LOC_Os07g46320	1.27575	0.0418134	uncharacterized UPF0114 domain containing protein, expressed
LOC_Os07g46380	1.3404	0.0027211	glycosyltransferase, putative, expressed
LOC_Os07g46852	2.1683	5.48e-08	sex determination protein tasselseed-2, putative, expressed
LOC_Os07g46950	2.81841	0.000230077	ligA, putative, expressed
LOC_Os07g47100	1.4065	0.0321071	transporter, monovalent cation:proton antiporter-2 family, putative, expressed
LOC_Os07g47130	1.83036	0.00746099	OCL5 protein, putative, expressed
LOC_Os07g47350	1.13765	0.00266119	potassium transporter, putative, expressed
LOC_Os07g47550	6.97094	0.0180036	glucosyltransferase, putative, expressed
LOC_Os07g47590	2.18857	0.000163098	expressed protein
LOC_Os07g47620	1.56688	0.00327272	universal stress protein domain containing protein, putative, expressed
LOC_Os07g48160	1.76876	3.24e-09	alpha-galactosidase precursor, putative, expressed
LOC_Os07g48170	3.55731	0.021865	nucleotidyltransferase, putative, expressed
LOC_Os07g48460	2.03135	1.46e-21	stress responsive protein, putative, expressed
LOC_Os07g48510	2.56642	2.36e-10	thioredoxin, putative, expressed
LOC_Os07g48520	1.03139	0.017443	gamete-specific hydroxyproline-rich glycoprotein a2, putative, expressed
LOC_Os07g48550	1.03567	0.00371271	no apical meristem protein, putative, expressed
LOC_Os07g48830	1.45755	0.0284511	glycosyl transferase 8 domain containing protein, putative, expressed
LOC_Os07g48980	4.08552	1.11e-09	nicotianamine synthase, putative, expressed
LOC_Os07g49114	1.38014	4.99e-10	wound-induced protein WI12, putative, expressed
LOC_Os07g49120	7.25737	0.0181712	sex determination protein tasselseed-2, putative, expressed
LOC_Os07g49270	1.59543	0.0019494	AMP deaminase, putative, expressed
LOC_Os08g01090	1.23585	0.00247515	B3 DNA binding domain containing protein, expressed
LOC_Os08g01274	3.99402	7.35e-19	expressed protein
LOC_Os08g02250	1.25377	0.00293411	IQ calmodulin-binding motif domain containing protein, expressed
LOC_Os08g02540	3.01828	1.76e-37	adenylate kinase, putative, expressed
LOC_Os08g02640	2.29349	1.14e-20	succinate dehydrogenase iron-sulfur subunit 2,mitochondrial precursor, putative, expressed
LOC_Os08g02690	1.08969	0.000784005	MA3 domain containing protein, expressed
LOC_Os08g03300	5.55658	1.28e-08	OsFBDUF40 - F-box and DUF domain containing protein, expressed
LOC_Os08g03600	1.7972	0.000504184	expressed protein
LOC_Os08g03610	2.67231	2.5e-10	LSD1 zinc finger domain containing protein, expressed
LOC_Os08g03870	1.17449	0.000146169	2-aminoethanethiol dioxygenase, putative, expressed
LOC_Os08g03880	3.77635	0.0410335	retrotransposon protein, putative, unclassified, expressed
LOC_Os08g04130	1.62761	0.00180023	copine-6, putative, expressed
LOC_Os08g04230	3.54653	7.36e-05	cysteine-rich repeat secretory protein 55 precursor, putative, expressed
LOC_Os08g04240	5.27293	0.000692216	cysteine-rich repeat secretory protein 55 precursor, putative, expressed
LOC_Os08g04250	1.97684	0.0336048	cysteine-rich repeat secretory protein 55 precursor, putative, expressed
LOC_Os08g04440	1.3894	0.000310099	RNA recognition motif containing protein, putative, expressed
LOC_Os08g05010	4.85092	0.00120298	retrotransposon protein, putative, unclassified, expressed
LOC_Os08g05320	1.66043	1.07e-05	expressed protein
LOC_Os08g05420	3.71624	0.00266119	transposon protein, putative, CACTA, En/Spm sub-class, expressed
LOC_Os08g05510	1.32496	0.00039244	MYB family transcription factor, putative, expressed
LOC_Os08g05960	4.01114	0.000405084	expressed protein
LOC_Os08g05980	7.13352	2.65e-05	expressed protein
LOC_Os08g06190	9.10903	1.44e-08	berberine and berberine like domain containing protein, expressed
LOC_Os08g08030	5.14138	1.08e-06	double-strand break repair protein MRE11, putative, expressed
LOC_Os08g08130	6.01144	0.00372281	transposon protein, putative, Pong sub-class, expressed
LOC_Os08g08960	2.33748	0.00992808	Cupin domain containing protein, expressed
LOC_Os08g08970	4.17399	6.62e-13	Cupin domain containing protein, expressed
LOC_Os08g09010	2.67737	2.85e-08	Cupin domain containing protein, expressed
LOC_Os08g09060	3.83206	1.24e-08	Cupin domain containing protein, expressed
LOC_Os08g09080	6.19693	3.97e-16	Cupin domain containing protein, expressed
LOC_Os08g09200	1.52086	2.99e-09	aconitate hydratase protein, putative, expressed
LOC_Os08g09520	1.04253	0.0161696	transposon protein, putative, unclassified, expressed
LOC_Os08g09760	1.01355	5.94e-05	OsFBX275 - F-box domain containing protein, expressed
LOC_Os08g10010	1.27236	0.00413015	acyl-desaturase, chloroplast precursor, putative, expressed
LOC_Os08g10100	3.26148	5.2e-08	expressed protein
LOC_Os08g10304	3.09726	0.00607198	expressed protein
LOC_Os08g10500	1.63829	0.0148719	expressed protein
LOC_Os08g10870	3.98104	0.00113165	hypothetical protein
LOC_Os08g11190	3.47168	0.000177243	retrotransposon protein, putative, unclassified, expressed
LOC_Os08g11450	1.15795	0.00439191	expressed protein
LOC_Os08g12449	3.71462	6.99e-11	expressed protein
LOC_Os08g13400	4.4775	2.94e-09	expressed protein
LOC_Os08g13780	1.53359	0.00836939	U-box domain-containing protein, putative, expressed
LOC_Os08g13920	1.53759	4.32e-05	glycosyl hydrolases family 16, putative, expressed
LOC_Os08g14880	1.72001	3.64e-09	transposon protein, putative, unclassified, expressed
LOC_Os08g14950	5.87603	0.0142572	receptor-like protein kinase 2 precursor, putative, expressed
LOC_Os08g15650	1.49616	0.00192206	expressed protein
LOC_Os08g16100	4.96225	1.56e-18	transposon protein, putative, CACTA, En/Spm sub-class, expressed
LOC_Os08g17110	1.07423	0.00897656	expressed protein
LOC_Os08g17655	1.65527	0.000237914	expressed protein
LOC_Os08g18970	2.20165	0.00341572	pectate lyase family protein, expressed
LOC_Os08g18974	8.15844	1.79e-13	expressed protein
LOC_Os08g19420	2.1699	0.0135222	O-methyltransferase, putative, expressed
LOC_Os08g19680	2.55525	0.00307403	expressed protein
LOC_Os08g20220	1.39297	6.19e-05	retrotransposon protein, putative, unclassified, expressed
LOC_Os08g21690	2.35543	0.00456845	retrotransposon protein, putative, unclassified, expressed
LOC_Os08g22380	4.58373	6.13e-06	retrotransposon protein, putative, unclassified, expressed
LOC_Os08g23410	1.9769	4.2e-29	rubredoxin family protein, putative, expressed
LOC_Os08g23570	7.63873	4.42e-10	B3 DNA binding domain containing protein, expressed
LOC_Os08g26180	8.43747	6.87e-05	dirigent, putative, expressed
LOC_Os08g26880	1.03021	0.00470579	bZIP transcription factor domain containing protein, expressed
LOC_Os08g27100	1.54342	8.54e-05	expressed protein
LOC_Os08g27400	6.08	0.000580088	transposon protein, putative, CACTA, En/Spm sub-class
LOC_Os08g27650	4.39878	2.48e-07	retrotransposon protein, putative, unclassified, expressed
LOC_Os08g27870	5.56573	4.6e-05	EARLY flowering protein, putative, expressed
LOC_Os08g28080	2.11343	3.64e-08	coatomer subunit delta, putative, expressed
LOC_Os08g28970	1.8875	4.35e-07	expressed protein
LOC_Os08g29980	5.79253	1.27e-14	retrotransposon protein, putative, unclassified, expressed
LOC_Os08g30520	1.0818	0.0135139	plant protein of unknown function domain containing protein, expressed
LOC_Os08g30554	1.1029	0.00257988	expressed protein
LOC_Os08g30610	5.44102	3.84e-06	transposon protein, putative, CACTA, En/Spm sub-class, expressed
LOC_Os08g31090	3.04782	1.03e-10	expressed protein
LOC_Os08g31120	1.24877	1.05e-06	expressed protein
LOC_Os08g31340	1.42271	1.97e-08	heavy metal-associated domain containing protein, expressed
LOC_Os08g31980	1.51526	6.98e-07	trehalose-6-phosphate synthase, putative, expressed
LOC_Os08g32310	5.84172	0.00560465	expressed protein
LOC_Os08g32330	6.66126	0.00029756	expressed protein
LOC_Os08g32390	4.31213	0.00109489	expressed protein
LOC_Os08g32750	5.3876	5.4e-18	bifunctional monodehydroascorbate reductase and carbonic anhydrasenectarin-3 precursor, putative, expressed
LOC_Os08g32780	5.61331	8.37e-10	bifunctional monodehydroascorbate reductase and carbonic anhydrasenectarin-3 precursor, putative, expressed
LOC_Os08g32850	3.31186	2.76e-09	methylcrotonoyl-CoA carboxylase beta chain, mitochondrial precursor, putative, expressed
LOC_Os08g33140	1.01773	0.0493885	F-box domain containing protein, expressed
LOC_Os08g33370	1.04611	1.76e-06	14-3-3 protein, putative, expressed
LOC_Os08g33390	1.78253	1.43e-13	Regulator of chromosome condensation domain containing protein, expressed
LOC_Os08g33540	1.58713	2.11e-07	ATP-dependent Clp protease adaptor protein ClpS containing protein, expressed
LOC_Os08g33810	1.1914	0.0077435	lipoate protein ligase, putative, expressed
LOC_Os08g34170	1.33101	0.0299635	CAF1 family ribonuclease containing protein, putative, expressed
LOC_Os08g34310	1.29007	5.06e-06	ZOS8-05 - C2H2 zinc finger protein, expressed
LOC_Os08g34360	1.93898	1.55e-09	AP2 domain containing protein, expressed
LOC_Os08g34480	1.30745	1.87e-12	splicing factor 3B subunit 5, putative, expressed
LOC_Os08g34580	1.51319	0.0218746	trehalose-6-phosphate synthase, putative, expressed
LOC_Os08g34800	1.1763	0.0213631	expressed protein
LOC_Os08g34860	6.52673	0.0089211	OsFBX293 - F-box domain containing protein, expressed
LOC_Os08g35490	4.3774	3.39e-06	ctr copper transporter family protein, putative, expressed
LOC_Os08g35700	1.02119	0.000301154	Leucine Rich Repeat family protein, expressed
LOC_Os08g35820	3.51648	1.02e-07	transposon protein, putative, CACTA, En/Spm sub-class, expressed
LOC_Os08g36410	1.4942	0.000592682	ANTH domain containing protein, expressed
LOC_Os08g36910	9.67186	2.6e-14	alpha-amylase precursor, putative, expressed
LOC_Os08g37115	1.74961	1.45e-07	expressed protein
LOC_Os08g37130	1.61779	5.91e-07	oxidoreductase, short chain dehydrogenase/reductase family domain containing protein, expressed
LOC_Os08g37345	3.04754	1.62e-07	DNA binding protein, putative, expressed
LOC_Os08g37780	1.39106	4.97e-06	NOL1/NOP2/sun family protein, putative, expressed
LOC_Os08g37790	1.63133	3.16e-05	phospho-2-dehydro-3-deoxyheptonate aldolase, chloroplast precursor, putative, expressed
LOC_Os08g37800	1.5018	0.000917069	CAMK_KIN1/SNF1/Nim1_like_AMPKh.4 - CAMK includes calcium/calmodulin depedent protein kinases, expressed
LOC_Os08g37840	2.63472	2.04e-09	phosphate-induced protein 1 conserved region domain containing protein, expressed
LOC_Os08g37890	1.35804	0.00770938	expressed protein
LOC_Os08g37960	1.45058	0.00195637	RNA recognition motif containing protein, expressed
LOC_Os08g38020	1.22999	0.0444298	bZIP transcription factor domain containing protein, expressed
LOC_Os08g38710	5.33168	1.78e-26	uncharacterized glycosyltransferase, putative, expressed
LOC_Os08g38800	2.24899	2.82e-12	retrotransposon protein, putative, unclassified, expressed
LOC_Os08g39190	1.25188	0.0134152	expressed protein
LOC_Os08g39330	2.52491	7.13e-06	skin secretory protein xP2 precursor, putative, expressed
LOC_Os08g39370	1.07168	0.0183516	citrate transporter, putative, expressed
LOC_Os08g39390	1.00025	0.00320931	ZOS8-10 - C2H2 zinc finger protein, expressed
LOC_Os08g39660	2.70528	0.0476592	cytochrome P450, putative, expressed
LOC_Os08g39694	1.73228	5e-10	cytochrome P450, putative, expressed
LOC_Os08g39730	3.64196	0.000249228	cytochrome P450, putative, expressed
LOC_Os08g40120	1.93131	0.0226667	expressed protein
LOC_Os08g40180	2.33739	2.67e-05	3-hydroxy-3-methylglutaryl-coenzyme A reductase, putative, expressed
LOC_Os08g40200	1.24384	0.00125057	Ser/Thr protein phosphatase family protein, putative, expressed
LOC_Os08g40520	4.45524	5.88e-06	expressed protein
LOC_Os08g40540	2.51978	5.97e-09	expressed protein
LOC_Os08g40550	1.33018	0.000630172	retrotransposon protein, putative, unclassified, expressed
LOC_Os08g40555	1.52189	7.27e-05	ATPase, E1-E2 type, putative, expressed
LOC_Os08g41590	2.53956	1.13e-21	peptide transporter PTR2, putative, expressed
LOC_Os08g41600	2.72858	1.16e-10	peptide transporter, putative, expressed
LOC_Os08g41620	1.43724	7.98e-07	ubiquitin carboxyl-terminal hydrolase family protein, expressed
LOC_Os08g41720	3.35712	0.000542445	auxin efflux carrier component, putative, expressed
LOC_Os08g41730	1.31763	0.00952866	peptidase, T1 family, putative, expressed
LOC_Os08g41890	2.48375	0.00527908	microtubule associated protein, putative, expressed
LOC_Os08g42350	2.12408	0.00290153	nodulin MtN3 family protein, putative, expressed
LOC_Os08g42470	1.12359	0.00439256	BEE 1, putative, expressed
LOC_Os08g42550	2.14808	0.000134069	AP2 domain containing protein, expressed
LOC_Os08g42990	4.62987	0.000329685	expressed protein
LOC_Os08g43300	1.18542	0.000362063	UBX domain-containing protein, putative, expressed
LOC_Os08g43550	1.10096	0.00732225	MYB family transcription factor, putative, expressed
LOC_Os08g43620	1.52044	0.00581333	expressed protein
LOC_Os08g44390	1.80571	0.00130965	EF hand family protein, putative, expressed
LOC_Os08g45120	4.59953	0.0426595	expressed protein
LOC_Os08g45170	1.39473	0.00584688	carboxyl-terminal peptidase, putative, expressed
LOC_Os09g00999	1.44723	6.73e-06	expressed protein
LOC_Os09g01000	1.75146	0.000319288	expressed protein
LOC_Os09g02180	6.32679	5.29e-09	expressed protein
LOC_Os09g02770	2.48746	2.86e-08	translation initiation factor IF-2, putative, expressed
LOC_Os09g03190	4.01728	3.58e-07	expressed protein
LOC_Os09g06464	1.35775	0.00641775	CCT/B-box zinc finger protein, putative, expressed
LOC_Os09g06570	1.44885	0.0175689	expressed protein
LOC_Os09g06740	1.08039	0.0327913	zinc finger, C3HC4 type domain containing protein, expressed
LOC_Os09g06770	6.0533	1.38e-14	RING finger protein, putative, expressed
LOC_Os09g06790	4.50458	2.93e-30	transposon protein, putative, CACTA, En/Spm sub-class, expressed
LOC_Os09g07150	6.39083	1.48e-13	expressed protein
LOC_Os09g07154	5.41101	1.27e-14	expressed protein
LOC_Os09g07340	7.32647	9.99e-06	transposon protein, putative, CACTA, En/Spm sub-class, expressed
LOC_Os09g08120	1.81303	0.0361828	beta-fructofuranosidase, insoluble isoenzyme 7 precursor, putative, expressed
LOC_Os09g08910	1.40906	0.004653	ATP synthase, putative, expressed
LOC_Os09g09000	1.40038	0.0390025	transposon protein, putative, CACTA, En/Spm sub-class, expressed
LOC_Os09g09390	5.16539	5.95e-15	transposon protein, putative, CACTA, En/Spm sub-class
LOC_Os09g09650	3.54177	0.00831057	retrotransposon protein, putative, Ty3-gypsy subclass, expressed
LOC_Os09g09690	6.90078	1.66e-96	retrotransposon protein, putative, Ty3-gypsy subclass, expressed
LOC_Os09g10600	1.06602	0.00893466	enoyl-acyl-carrier-protein reductase NADH, chloroplast precursor, expressed
LOC_Os09g11250	1.18663	8.18e-07	co-chaperone GrpE protein, putative, expressed
LOC_Os09g11400	5.85036	7.12e-14	transposon protein, putative, CACTA, En/Spm sub-class, expressed
LOC_Os09g11460	2.48645	6.61e-67	AP2 domain containing protein, expressed
LOC_Os09g11480	1.97579	1.17e-18	AP2 domain containing protein, expressed
LOC_Os09g13920	1.75843	9.23e-08	expressed protein
LOC_Os09g14390	4.96598	0.00350502	transposon protein, putative, CACTA, En/Spm sub-class, expressed
LOC_Os09g14610	1.29561	0.00066215	DCL2, putative, expressed
LOC_Os09g14770	5.90625	1.38e-14	retrotransposon protein, putative, unclassified, expressed
LOC_Os09g15630	5.41593	1.57e-07	transposon protein, putative, CACTA, En/Spm sub-class, expressed
LOC_Os09g15670	2.53907	0.000424312	protein phosphatase 2C, putative, expressed
LOC_Os09g16760	1.22112	0.00456156	ankyrin repeat family protein, putative, expressed
LOC_Os09g17152	2.09581	0.000485297	OsFBX319 - F-box domain containing protein, expressed
LOC_Os09g18310	3.56583	0.0309862	retrotransposon protein, putative, unclassified
LOC_Os09g18360	1.35113	0.0179023	expressed protein
LOC_Os09g19830	2.48856	7.29e-30	histone-lysine N-methyltransferase, putative, expressed
LOC_Os09g19970	1.78024	0.0354184	expressed protein
LOC_Os09g20040	1.33287	0.00301221	resistance-like protein I2GA-SH194-2, putative, expressed
LOC_Os09g20284	3.63981	0.0498775	amine oxidase, flavin-containing, domain containing protein, expressed
LOC_Os09g20990	1.42526	0.00152104	trehalose-6-phosphate synthase, putative, expressed
LOC_Os09g21050	5.61739	0.0481636	hypothetical protein
LOC_Os09g21120	2.25	1.59e-05	armadillo/beta-catenin repeat family protein, putative, expressed
LOC_Os09g21160	3.43887	0.000435902	UDP-glucoronosyl and UDP-glucosyl transferase domain containing protein, expressed
LOC_Os09g21370	4.37228	0.01846	cysteine proteinase EP-B 1 precursor, putative, expressed
LOC_Os09g21710	1.33305	0.00052632	AN1-like zinc finger domain containing protein, expressed
LOC_Os09g23300	4.62814	1.59e-12	integral membrane protein, putative, expressed
LOC_Os09g23350	1.22329	0.00277342	trehalose synthase, putative, expressed
LOC_Os09g23590	2.29072	0.000908704	expressed protein
LOC_Os09g24290	9.14543	7.39e-07	agenet domain-containing protein, putative, expressed
LOC_Os09g25070	2.08208	0.0113696	WRKY62, expressed
LOC_Os09g25250	4.40288	1.2e-08	transposon protein, putative, CACTA, En/Spm sub-class, expressed
LOC_Os09g25340	4.70551	2.08e-05	transposon protein, putative, CACTA, En/Spm sub-class, expressed
LOC_Os09g25740	1.1883	2.46e-05	expressed protein
LOC_Os09g25934	1.02309	0.00610541	expressed protein
LOC_Os09g26020	3.49564	0.0229828	transposon protein, putative, CACTA, En/Spm sub-class, expressed
LOC_Os09g26700	1.20188	0.00013538	choline/ethanolamine kinase, putative, expressed
LOC_Os09g26880	2.01393	4e-07	aldehyde dehydrogenase, putative, expressed
LOC_Os09g26890	2.79362	0.0414815	expressed protein
LOC_Os09g27040	1.94454	1.19e-05	GEX1, putative, expressed
LOC_Os09g27450	1.37271	1.27e-06	homeobox associated leucine zipper, putative, expressed
LOC_Os09g27500	2.00327	0.00141862	cytochrome P450, putative, expressed
LOC_Os09g27670	5.51018	6.44e-20	expressed protein
LOC_Os09g27680	3.72896	3.1e-07	expressed protein
LOC_Os09g27700	1.16275	3.92e-09	microtubule associated protein, putative, expressed
LOC_Os09g27950	1.14098	0.0361392	galactosyltransferase, putative, expressed
LOC_Os09g27990	1.48234	0.0112248	annexin, putative, expressed
LOC_Os09g28520	1.69838	0.00515643	expressed protein
LOC_Os09g28560	1.05084	0.00212772	protein phosphotase protein, putative, expressed
LOC_Os09g28810	1.18403	1.97e-05	RNA recognition motif containing protein, putative, expressed
LOC_Os09g28910	2.70659	1.04e-12	carbonic anhydrase, chloroplast precursor, putative, expressed
LOC_Os09g29850	3.11268	0.0288347	expressed protein
LOC_Os09g30210	3.40992	0.0243848	expressed protein
LOC_Os09g30250	3.72611	0.000582694	OsSub58 - Putative Subtilisin homologue, expressed
LOC_Os09g30412	1.353	0.000195786	heat shock protein, putative, expressed
LOC_Os09g30490	1.38577	0.0395126	EF hand family protein, expressed
LOC_Os09g31130	3.61469	2.67e-09	citrate transporter, putative, expressed
LOC_Os09g31170	1.08859	0.0143912	expressed protein
LOC_Os09g31200	2.73689	8.93e-19	AN1-like zinc finger domain containing protein, expressed
LOC_Os09g31270	1.14251	1.61e-12	polygalacturonase, putative, expressed
LOC_Os09g31478	2.82865	7.78e-07	auxin efflux carrier component, putative, expressed
LOC_Os09g31486	1.39039	6.48e-05	DnaK family protein, putative, expressed
LOC_Os09g32280	2.32477	0.00138385	thaumatin, putative, expressed
LOC_Os09g32290	2.8019	3.03e-05	FAD dependent oxidoreductase domain containing protein, expressed
LOC_Os09g32330	1.95415	8.37e-06	expressed protein
LOC_Os09g32360	3.21255	0.0010372	gp176, putative, expressed
LOC_Os09g32560	1.26647	0.0013748	expressed protein
LOC_Os09g32670	1.09826	8.42e-10	UDP-glucuronate 4-epimerase, putative, expressed
LOC_Os09g33530	1.22884	0.00324904	expressed protein
LOC_Os09g33555	2.01392	0.0492392	expressed protein
LOC_Os09g33820	1.84435	0.000156269	lecithine cholesterol acyltransferase, putative, expressed
LOC_Os09g33870	1.02634	0.00588379	RNA recognition motif containing protein, putative, expressed
LOC_Os09g34920	3.0316	1.32e-10	glycosyl hydrolase family 29, putative, expressed
LOC_Os09g34930	1.3517	0.00340028	3-ketoacyl-CoA synthase precursor, putative, expressed
LOC_Os09g35030	1.40628	0.000250619	dehydration-responsive element-binding protein, putative, expressed
LOC_Os09g36680	2.16755	0.00373317	ribonuclease T2 family domain containing protein, expressed
LOC_Os09g36700	2.47829	0.00697765	ribonuclease T2 family domain containing protein, expressed
LOC_Os09g36750	1.20807	0.00183974	L-ascorbate peroxidase 4, putative, expressed
LOC_Os09g37020	1.06019	1.61e-09	expressed protein
LOC_Os09g37100	1.29286	0.00193597	phospholipase D, putative, expressed
LOC_Os09g37330	2.22412	1.67e-05	OsSAUR39 - Auxin-responsive SAUR gene family member, expressed
LOC_Os09g37340	4.34172	4.11e-10	expressed protein
LOC_Os09g37344	2.04624	1.54e-07	expressed protein
LOC_Os09g37470	1.84486	0.000510499	OsSAUR52 - Auxin-responsive SAUR gene family member, expressed
LOC_Os09g37690	2.69418	7.19e-16	flavin-containing monooxygenase family protein, putative, expressed
LOC_Os09g37976	3.18787	0.0394279	cupin domain containing protein, expressed
LOC_Os09g38100	2.37711	0.000223414	phosphate carrier protein, mitochondrial precursor, putative, expressed
LOC_Os09g38440	1.77163	2.6e-07	ATXR, putative, expressed
LOC_Os09g39330	1.7936	9.45e-05	retrotransposon protein, putative, unclassified, expressed
LOC_Os09g39440	1.60661	9.45e-05	inosine-uridine preferring nucleoside hydrolase family protein, putative, expressed
LOC_Os09g39900	5.55318	0.00187202	retrotransposon protein, putative, unclassified, expressed
LOC_Os10g01510	4.19042	4.49e-15	transposon protein, putative, CACTA, En/Spm sub-class, expressed
LOC_Os10g01640	4.71963	0.0371697	decarboxylase, putative, expressed
LOC_Os10g01844	5.21307	2.96e-07	expressed protein
LOC_Os10g02040	4.26128	1.29e-107	peroxidase precursor, putative, expressed
LOC_Os10g02814	1.0822	0.000647045	G-protein alpha subunit, putative, expressed
LOC_Os10g03830	1.32553	0.00219042	expressed protein
LOC_Os10g03840	6.70019	0.000343371	expressed protein
LOC_Os10g03850	5.67251	3.35e-60	OsFBX352 - F-box domain containing protein, expressed
LOC_Os10g04050	1.01171	0.0156522	transposon protein, putative, CACTA, En/Spm sub-class, expressed
LOC_Os10g05069	1.25752	1.75e-09	lysosomal alpha-mannosidase precursor, putative, expressed
LOC_Os10g05180	4.26238	3.47e-06	26S proteasome regulatory subunit S5A, putative, expressed
LOC_Os10g05660	1.64371	0.014087	thaumatin, putative, expressed
LOC_Os10g05700	9.98319	1.77e-14	retrotransposon protein, putative, unclassified, expressed
LOC_Os10g05710	8.07026	1.59e-25	retrotransposon protein, putative, Ty1-copia subclass, expressed
LOC_Os10g05720	6.95574	5e-06	LTPL37 - Protease inhibitor/seed storage/LTP family protein precursor, expressed
LOC_Os10g06580	1.22322	0.0487188	cyclin-dependent kinase G-1, putative, expressed
LOC_Os10g06680	6.49667	0.000758805	expressed protein
LOC_Os10g08022	2.84983	0.000786331	fructose-bisphospate aldolase isozyme, putative, expressed
LOC_Os10g08350	2.2356	0.0137881	transposon protein, putative, CACTA, En/Spm sub-class
LOC_Os10g08790	1.65425	1.54e-06	expressed protein
LOC_Os10g08810	1.81192	0.0218077	retrotransposon protein, putative, Ty3-gypsy subclass
LOC_Os10g10130	2.78953	6.75e-08	OsWAK112d - OsWAK receptor-like protein kinase, expressed
LOC_Os10g11100	4.54528	1.85e-07	retrotransposon protein, putative, unclassified, expressed
LOC_Os10g11454	4.24347	0.000223742	transposon protein, putative, CACTA, En/Spm sub-class, expressed
LOC_Os10g11990	1.2626	0.0436939	retrotransposon protein, putative, Ty1-copia subclass, expressed
LOC_Os10g12548	6.75715	9.12e-06	transposon protein, putative, CACTA, En/Spm sub-class, expressed
LOC_Os10g14011	1.21777	0.0177197	expressed protein
LOC_Os10g14170	6.09437	1.57e-07	expressed protein
LOC_Os10g14180	5.2417	3.06e-23	expressed protein
LOC_Os10g18820	2.41163	1.05e-08	dirigent, putative, expressed
LOC_Os10g19910	2.04137	0.0021801	expressed protein
LOC_Os10g19919	2.90933	0.00523846	retrotransposon protein, putative, Ty3-gypsy subclass, expressed
LOC_Os10g20794	2.76044	3.5e-12	transposon protein, putative, CACTA, En/Spm sub-class
LOC_Os10g20810	4.68181	2.5e-34	transposon protein, putative, CACTA, En/Spm sub-class, expressed
LOC_Os10g21590	5.29694	7.88e-10	transporter family protein, putative, expressed
LOC_Os10g21670	1.06558	0.00015342	dehydration stress-induced protein, putative, expressed
LOC_Os10g21800	1.8909	0.00415471	leucine-rich repeat family protein, putative, expressed
LOC_Os10g22730	5.485	1.64e-118	expressed protein
LOC_Os10g23240	9.21724	4.34e-07	expressed protein
LOC_Os10g23290	4.47057	8.75e-09	transposon protein, putative, CACTA, En/Spm sub-class, expressed
LOC_Os10g24980	1.24489	0.00136975	retrotransposon protein, putative, unclassified, expressed
LOC_Os10g25030	1.07002	0.0212527	red chlorophyll catabolite reductase, putative, expressed
LOC_Os10g25674	1.00851	3.72e-09	mps one binder kinase activator-like 1A, putative, expressed
LOC_Os10g26150	1.27153	0.00532055	expressed protein
LOC_Os10g26430	8.63782	1.98e-06	agenet domain containing protein, expressed
LOC_Os10g26940	3.63434	1.76e-06	BURP domain containing protein, expressed
LOC_Os10g28120	2.62731	2.47e-08	glycosyl hydrolase, putative, expressed
LOC_Os10g28200	1.14655	0.00027052	NAD dependent epimerase/dehydratase family protein, putative, expressed
LOC_Os10g29390	1.77155	0.000210763	expressed protein
LOC_Os10g29400	2.67927	0.0283339	transposon protein, putative, CACTA, En/Spm sub-class, expressed
LOC_Os10g29470	1.29298	0.00592576	dehydrogenase, putative, expressed
LOC_Os10g29570	2.62747	0.000758805	late embryogenesis abundant protein D-34, putative, expressed
LOC_Os10g29650	8.39628	6.91e-81	retrotransposon protein, putative, unclassified, expressed
LOC_Os10g30156	1.21808	0.000296852	starch synthase, putative, expressed
LOC_Os10g30750	1.02128	0.00613766	appr-1-p processing enzyme family protein, putative, expressed
LOC_Os10g31320	1.00393	0.0107011	retrotransposon protein, putative, unclassified, expressed
LOC_Os10g31330	3.73894	1.12e-13	retrotransposon protein, putative, unclassified, expressed
LOC_Os10g31850	3.23341	9.29e-07	RING finger and CHY zinc finger domain-containing protein 1, putative, expressed
LOC_Os10g32348	1.21333	0.000238377	PsbP, putative, expressed
LOC_Os10g32400	5.78841	1.84e-09	PsbP, putative, expressed
LOC_Os10g32540	1.08749	5.31e-06	SAP domain containing protein, expressed
LOC_Os10g32550	1.26461	0.0319352	T-complex protein, putative, expressed
LOC_Os10g32630	4.71528	0.0175867	retrotransposon protein, putative, unclassified, expressed
LOC_Os10g32658	3.41936	0.00177857	retrotransposon protein, putative, Ty3-gypsy subclass, expressed
LOC_Os10g32680	3.85521	3.27e-11	expressed protein
LOC_Os10g32690	1.36282	1.69e-05	expressed protein
LOC_Os10g32930	3.17859	3.89e-07	expressed protein
LOC_Os10g32940	1.62097	0.0200134	expressed protein
LOC_Os10g33040	4.217	1.15e-26	receptor-like protein kinase precursor, putative, expressed
LOC_Os10g33060	6.75532	0.000355516	hcr2-5D, putative, expressed
LOC_Os10g33104	1.1736	0.00272454	expressed protein
LOC_Os10g33190	3.56413	6.31e-09	expressed protein
LOC_Os10g35110	3.39578	2.65e-09	alpha-galactosidase precursor, putative, expressed
LOC_Os10g35660	1.154	0.0384313	MYB family transcription factor, putative, expressed
LOC_Os10g35670	1.43648	1.06e-07	zinc finger, RING-type, putative, expressed
LOC_Os10g35770	2.86029	1.17e-09	E2F-related protein, putative, expressed
LOC_Os10g35830	1.9215	0.0289567	expressed protein
LOC_Os10g35840	1.75984	2.3e-23	shikimate/quinate 5-dehydrogenase, putative, expressed
LOC_Os10g35850	1.19469	1.76e-14	cytochrome b5-like Heme/Steroid binding domain containing protein, expressed
LOC_Os10g36070	3.99896	0.000769591	LTPL155 - Protease inhibitor/seed storage/LTP family protein precursor, putative, expressed
LOC_Os10g36180	2.82287	0.00334587	expressed protein
LOC_Os10g36210	1.22423	0.0312115	valyl-tRNA synthetase, putative, expressed
LOC_Os10g36229	2.47999	0.000181878	mov34/MPN/PAD-1 family protein, expressed
LOC_Os10g36740	5.05454	0.000565701	cytochrome P450, putative, expressed
LOC_Os10g37210	2.18676	9.55e-06	FAD dependent oxidoreductase domain containing protein, expressed
LOC_Os10g37290	1.52557	0.0209137	DEFL6 - Defensin and Defensin-like DEFL family, expressed
LOC_Os10g37340	3.0675	6.82e-07	cystathionine gamma-synthase, putative, expressed
LOC_Os10g37670	2.12717	0.0157404	actin-depolymerizing factor, putative, expressed
LOC_Os10g37680	2.02524	0.00257067	expressed protein
LOC_Os10g37830	2.93651	3.98e-08	OsFBX391 - F-box domain containing protein, expressed
LOC_Os10g38090	1.27801	0.0191686	cytochrome P450, putative, expressed
LOC_Os10g39220	1.07694	0.0436572	tobamovirus multiplication protein, putative, expressed
LOC_Os10g39420	1.87731	5.99e-09	CAMK_CAMK_like.8 - CAMK includes calcium/calmodulin depedent protein kinases, expressed
LOC_Os10g39640	3.5421	2.57e-14	expansin precursor, putative, expressed
LOC_Os10g39920	2.75453	6.95e-06	expressed protein
LOC_Os10g40260	1.32932	1.06e-08	expressed protein
LOC_Os10g40360	2.91471	3.35e-10	proline oxidase, mitochondrial precursor, putative, expressed
LOC_Os10g40510	2.82184	4.45e-11	LTPL144 - Protease inhibitor/seed storage/LTP family protein precursor, expressed
LOC_Os10g40640	2.70386	1.3e-12	glycosyl transferase 8 domain containing protein, putative, expressed
LOC_Os10g41350	6.33458	0.000808306	transposon protein, putative, Pong sub-class, expressed
LOC_Os10g41520	1.52346	0.000363031	casein kinase II subunit beta-4, putative, expressed
LOC_Os10g41550	4.89267	2.91e-12	beta-amylase, putative, expressed
LOC_Os10g41560	1.04904	0.0196335	expressed protein
LOC_Os10g41620	1.43526	0.00403352	retrotransposon protein, putative, unclassified, expressed
LOC_Os10g41838	5.03539	3.2e-16	F-box protein interaction domain containing protein, expressed
LOC_Os10g42190	1.89113	8.65e-05	leucine rich repeat containing protein, expressed
LOC_Os10g43040	1.30532	0.0065853	ankyrin repeat domain-containing protein 28, putative, expressed
LOC_Os10g43060	2.27213	8.96e-23	expressed protein
LOC_Os11g01530	4.11464	2.48e-28	ferritin-1, chloroplast precursor, putative, expressed
LOC_Os11g01540	1.90521	0.000524372	expressed protein
LOC_Os11g02080	1.16977	0.000453238	expressed protein
LOC_Os11g02220	5.33565	0.0173775	retrotransposon protein, putative, SINE subclass
LOC_Os11g02240	4.09533	6.16e-25	CAMK_KIN1/SNF1/Nim1_like.4 - CAMK includes calcium/calmodulin depedent protein kinases, expressed
LOC_Os11g02379	3.89099	1.81e-21	LTPL6 - Protease inhibitor/seed storage/LTP family protein precursor, expressed
LOC_Os11g02650	3.43379	4.87e-06	fringe-related protein, putative, expressed
LOC_Os11g02810	6.47382	0.000183426	expressed protein
LOC_Os11g03130	1.34782	0.000474986	E2F-related protein, putative, expressed
LOC_Os11g03370	3.68815	1.14e-29	no apical meristem protein, putative, expressed
LOC_Os11g03730	1.72963	7.64e-07	alpha-N-arabinofuranosidase A, putative, expressed
LOC_Os11g04030	2.23429	0.00048374	major facilitator superfamily antiporter, putative, expressed
LOC_Os11g04230	1.59754	7.86e-05	transcription initiation factor, putative, expressed
LOC_Os11g04240	2.71281	2.52e-09	TFIIE-alpha 2, putative, expressed
LOC_Os11g04409	2.1073	3.91e-05	expressed protein
LOC_Os11g04530	2.01177	0.0117071	sulfotransferase domain containing protein, expressed
LOC_Os11g04660	1.00429	1.03e-05	strictosidine synthase, putative, expressed
LOC_Os11g04670	1.77341	1.8e-06	2-isopropylmalate synthase B, putative, expressed
LOC_Os11g04870	2.09005	0.0412124	expressed protein
LOC_Os11g04900	3.20199	5.26e-07	glycoprotein X precursor, putative, expressed
LOC_Os11g04910	1.98287	2.07e-06	ankyrin repeat domain containing protein, expressed
LOC_Os11g05170	4.76811	1.19e-09	expressed protein
LOC_Os11g05310	1.04633	9.44e-05	expressed protein
LOC_Os11g05410	3.14599	0.000828879	Ser/Thr protein phosphatase family protein, putative, expressed
LOC_Os11g05494	2.14978	0.00351542	expressed protein
LOC_Os11g05700	1.10017	0.0442158	ABC transporter family protein, putative, expressed
LOC_Os11g06040	1.33557	0.00105238	PX domain containing protein, putative, expressed
LOC_Os11g06130	1.81778	8.98e-06	PHD-finger family protein, expressed
LOC_Os11g06590	1.0672	0.021861	alcohol dehydrogenase GroES-like domain containing protein, expressed
LOC_Os11g07030	1.05862	0.000212682	integrator complex subunit 3, putative, expressed
LOC_Os11g07060	1.00999	4.43e-06	receptor protein kinase CLAVATA1 precursor, putative, expressed
LOC_Os11g07270	1.81497	0.0489125	expressed protein
LOC_Os11g07290	8.38766	1.16e-07	expressed protein
LOC_Os11g07450	1.00041	0.00586629	zinc finger, C3HC4 type domain containing protein, expressed
LOC_Os11g07911	9.51053	3.75e-10	expressed protein
LOC_Os11g08440	5.48334	0.00388454	DnaK family protein, putative, expressed
LOC_Os11g08670	1.29079	0.000170236	NAD kinase, putative, expressed
LOC_Os11g10710	2.87615	1.01e-11	protein kinase domain containing protein, expressed
LOC_Os11g10800	3.19028	2.23e-08	dirigent, putative, expressed
LOC_Os11g10980	1.36602	2.89e-11	pyruvate kinase, putative, expressed
LOC_Os11g11540	7.31209	0.00179699	LGC1, putative, expressed
LOC_Os11g11550	1.92485	0.00732875	NBS-LRR disease resistance protein, putative, expressed
LOC_Os11g12360	5.6581	0.0064837	transposon protein, putative, CACTA, En/Spm sub-class, expressed
LOC_Os11g12830	5.25007	2.78e-11	transposon protein, putative, CACTA, En/Spm sub-class, expressed
LOC_Os11g12840	4.35038	0.000381122	transposon protein, putative, CACTA, En/Spm sub-class, expressed
LOC_Os11g13540	6.86599	0.000633658	serpin domain containing protein, putative, expressed
LOC_Os11g13570	3.27772	4.88e-10	gibberellin receptor GID1L2, putative, expressed
LOC_Os11g13620	7.64828	6.79e-33	expressed protein
LOC_Os11g14544	2.5691	1.01e-06	expressed protein
LOC_Os11g14900	6.24654	5.32e-05	thiol protease SEN102 precursor, putative, expressed
LOC_Os11g15630	5.07655	0.0447495	retrotransposon protein, putative, unclassified, expressed
LOC_Os11g15640	3.8834	0.0186618	expressed protein
LOC_Os11g16924	6.03506	3.55e-19	expressed protein
LOC_Os11g16940	6.38034	8.61e-17	transposon protein, putative, CACTA, En/Spm sub-class
LOC_Os11g16950	4.11688	0.00740124	transposon protein, putative, CACTA, En/Spm sub-class, expressed
LOC_Os11g18130	5.49836	0.00276811	expressed protein
LOC_Os11g18194	3.92994	1.62e-21	cycloartenol synthase, putative, expressed
LOC_Os11g18730	1.28894	3.46e-07	glycosyl hydrolase family 3 protein, putative, expressed
LOC_Os11g18750	2.83035	0.0360478	expressed protein
LOC_Os11g18830	1.06875	3.7e-06	survival motor neuron containing protein, expressed
LOC_Os11g19864	4.77784	2.56e-08	transposon protein, putative, Pong sub-class, expressed
LOC_Os11g21920	8.6245	2.81e-10	transposon protein, putative, CACTA, En/Spm sub-class
LOC_Os11g21930	6.06479	0.00123769	hypothetical protein
LOC_Os11g22449	3.75352	1.68e-07	expressed protein
LOC_Os11g23820	5.18686	4.31e-11	transposon protein, putative, CACTA, En/Spm sub-class, expressed
LOC_Os11g24290	1.34036	0.000529959	OsSCP51 - Putative Serine Carboxypeptidase homologue, expressed
LOC_Os11g24790	1.6898	2.46e-05	retrotransposon protein, putative, unclassified, expressed
LOC_Os11g24800	1.54561	5.14e-05	expressed protein
LOC_Os11g24860	4.80339	0.0246493	transposon protein, putative, CACTA, En/Spm sub-class, expressed
LOC_Os11g25110	3.37785	0.00562339	tropinone reductase 2, putative, expressed
LOC_Os11g25530	2.47134	0.0243848	expressed protein
LOC_Os11g25780	1.35029	0.0271692	PB1 domain containing protein, expressed
LOC_Os11g26130	1.52528	1.22e-07	receptor protein kinase TMK1 precursor, putative, expressed
LOC_Os11g26150	1.43138	0.000421088	expressed protein
LOC_Os11g26570	5.80886	1.03e-19	dehydrin, putative, expressed
LOC_Os11g26750	6.80398	6.87e-05	dehydrin, putative, expressed
LOC_Os11g26780	5.44922	6.97e-11	dehydrin, putative, expressed
LOC_Os11g26790	6.44455	7.65e-07	dehydrin, putative, expressed
LOC_Os11g27240	1.25955	0.0248695	pentatricopeptide repeat domain containing protein, putative, expressed
LOC_Os11g27520	5.44051	0.0384104	transposon protein, putative, CACTA, En/Spm sub-class, expressed
LOC_Os11g29140	1.17585	0.00888956	expressed protein
LOC_Os11g29710	2.19305	4.02e-05	OsFBO4 - F-box and other domain containing protein, expressed
LOC_Os11g29920	1.59466	0.00452627	NB-ARC domain containing protein, expressed
LOC_Os11g30370	1.02586	0.00547075	OsSPL19 - SBP-box gene family member, expressed
LOC_Os11g30910	1.47906	0.000993061	sulfotransferase domain containing protein, expressed
LOC_Os11g31060	2.68612	0.0014447	IQ calmodulin-binding and BAG domain containing protein, putative, expressed
LOC_Os11g31160	3.25066	0.0490522	transposon protein, putative, CACTA, En/Spm sub-class, expressed
LOC_Os11g31190	3.92504	2.91e-17	nodulin MtN3 family protein, putative, expressed
LOC_Os11g31420	2.06991	1.71e-15	expressed protein
LOC_Os11g31430	1.1774	2.62e-05	expressed protein
LOC_Os11g31450	3.29101	1.15e-13	expressed protein
LOC_Os11g31470	3.56998	1.78e-26	expressed protein
LOC_Os11g31480	1.0922	0.00128452	ATP binding protein, putative, expressed
LOC_Os11g31500	2.79691	2.44e-06	ATP binding protein, putative, expressed
LOC_Os11g31660	2.58655	4.33e-10	expressed protein
LOC_Os11g31680	1.83077	3.6e-05	retrotransposon protein, putative, unclassified, expressed
LOC_Os11g31690	4.4332	3.47e-32	expressed protein
LOC_Os11g31700	4.12367	3.57e-77	expressed protein
LOC_Os11g31705	3.92965	2.43e-43	expressed protein
LOC_Os11g31715	6.79465	0.000241453	expressed protein
LOC_Os11g31740	2.78125	7.8e-10	expressed protein
LOC_Os11g31760	5.59347	9.1e-05	transposon protein, putative, unclassified, expressed
LOC_Os11g31770	1.21682	1.12e-15	expressed protein
LOC_Os11g31800	5.65967	0.00085964	expressed protein
LOC_Os11g31900	1.45865	1.86e-07	acyl carrier protein, putative, expressed
LOC_Os11g32240	1.23226	1.47e-09	cytochrome P450 51, putative, expressed
LOC_Os11g32500	2.06392	3.23e-24	rubredoxin family protein, putative, expressed
LOC_Os11g32780	1.32973	0.00549963	expressed protein
LOC_Os11g32890	6.25121	0.000566554	expressed protein
LOC_Os11g34320	1.34891	6.53e-07	regulator of chromosome condensation, putative, expressed
LOC_Os11g34350	1.99978	1.09e-23	ATP-binding cassette sub-family E member 1, putative, expressed
LOC_Os11g35050	2.21066	3.28e-05	expressed protein
LOC_Os11g35540	2.54432	0.0183516	expressed protein
LOC_Os11g36160	2.33982	7.41e-14	receptor-like protein kinase 2 precursor, putative, expressed
LOC_Os11g36200	2.08072	4.3e-23	receptor-like protein kinase 2 precursor, putative, expressed
LOC_Os11g36790	5.88723	2.36e-12	OsFBO6 - F-box and other domain containing protein, expressed
LOC_Os11g37090	2.25255	0.00713827	pumilio-family RNA binding repeat domain containing protein, expressed
LOC_Os11g37590	4.70124	0.000331268	transposon protein, putative, CACTA, En/Spm sub-class, expressed
LOC_Os11g37670	1.01241	0.0183709	expressed protein
LOC_Os11g37950	2.76482	1.66e-52	WIP3 - Wound-induced protein precursor, expressed
LOC_Os11g38450	1.04495	0.0485864	expressed protein
LOC_Os11g38462	3.74721	0.0351918	transposon protein, putative, CACTA, En/Spm sub-class, expressed
LOC_Os11g38640	7.4277	8.81e-14	expressed protein
LOC_Os11g38870	6.25188	5.45e-21	helix-loop-helix DNA-binding domain containing protein, expressed
LOC_Os11g38910	1.84451	2.91e-07	pyruvate decarboxylase isozyme 1, putative, expressed
LOC_Os11g39010	5.02725	0.0115735	expressed protein
LOC_Os11g39220	3.39306	1.64e-09	acyl-coenzyme A oxidase, putative, expressed
LOC_Os11g40070	1.25414	0.00277698	expressed protein
LOC_Os11g40130	2.08854	0.0223931	expressed protein
LOC_Os11g40480	6.81172	3.32e-06	expressed protein
LOC_Os11g42190	5.29512	1.82e-25	transposon protein, putative, CACTA, En/Spm sub-class, expressed
LOC_Os11g42510	1.93104	0.000536084	tyrosine aminotransferase, putative, expressed
LOC_Os11g42850	2.56295	4.26e-15	expressed protein
LOC_Os11g43140	1.15363	0.0350188	expressed protein
LOC_Os11g43320	1.31704	0.0160228	NBS-LRR type disease resistance protein, putative, expressed
LOC_Os11g43520	3.24894	9.18e-18	OsGrx_C17 - glutaredoxin subgroup III, expressed
LOC_Os11g44400	3.40725	0.0122211	transposon protein, putative, CACTA, En/Spm sub-class, expressed
LOC_Os11g44780	6.01205	0.0183752	retrotransposon protein, putative, unclassified, expressed
LOC_Os11g44950	1.0784	1.61e-05	glycosyl hydrolase family 3 protein, putative, expressed
LOC_Os11g45970	3.04902	0.0497179	NBS-LRR disease resistance protein, putative, expressed
LOC_Os11g46860	5.76232	1.52e-36	wall-associated receptor kinase-like 4 precursor, putative, expressed
LOC_Os11g46900	8.7485	2.89e-11	wall-associated receptor kinase 3 precursor, putative, expressed
LOC_Os11g47500	3.41612	4.85e-06	glycosyl hydrolase, putative, expressed
LOC_Os11g47560	5.37048	0.0129308	glycosyl hydrolase, putative, expressed
LOC_Os11g47570	3.4374	0.00488898	glycosyl hydrolase, putative, expressed
LOC_Os11g47580	3.41597	0.0310024	glycosyl hydrolase, putative, expressed
LOC_Os11g47610	6.23963	1.26e-05	glycosyl hydrolase, putative, expressed
LOC_Os11g48040	1.70158	4.44e-06	mitochondrial carrier protein, putative, expressed
LOC_Os12g01230	3.65426	2e-13	expressed protein
LOC_Os12g01530	4.19636	3.19e-21	ferritin-1, chloroplast precursor, putative, expressed
LOC_Os12g01540	1.17511	0.000245749	expressed protein
LOC_Os12g01860	5.58922	1.56e-24	transposon protein, putative, CACTA, En/Spm sub-class, expressed
LOC_Os12g01955	2.36174	4.39e-05	expressed protein
LOC_Os12g02200	3.31882	1.51e-17	CAMK_KIN1/SNF1/Nim1_like.6 - CAMK includes calcium/calmodulin depedent protein kinases, expressed
LOC_Os12g02210	6.94579	4.09e-09	RING finger protein, putative, expressed
LOC_Os12g02220	7.24079	0.000244142	zinc finger, C3HC4 type domain containing protein, expressed
LOC_Os12g02240	1.52023	0.00020294	expressed protein
LOC_Os12g03050	1.71098	0.0278393	no apical meristem protein, putative, expressed
LOC_Os12g03470	1.18348	0.000102242	alpha-N-arabinofuranosidase A, putative, expressed
LOC_Os12g03630	1.94432	0.00565676	ubiquitin carboxyl-terminal hydrolase, family 1, putative, expressed
LOC_Os12g04204	2.2231	0.000190936	expressed protein
LOC_Os12g04320	3.81539	1.82e-11	sulfotransferase domain containing protein, expressed
LOC_Os12g04440	2.08951	1.82e-08	2-isopropylmalate synthase B, putative, expressed
LOC_Os12g04595	1.23404	3.29e-10	transcription initiation factor, putative, expressed
LOC_Os12g04980	4.1387	1.29e-17	DNA repair protein Rad51, putative, expressed
LOC_Os12g04990	2.09548	3.27e-20	acyl-CoA synthetase protein, putative, expressed
LOC_Os12g05220	3.40454	0.000802876	expressed protein
LOC_Os12g05290	4.40046	0.0129135	retrotransposon protein, putative, unclassified, expressed
LOC_Os12g05310	2.3271	4.02e-13	retrotransposon protein, putative, unclassified, expressed
LOC_Os12g05740	1.37524	0.00517248	expressed protein
LOC_Os12g07180	6.61414	1.39e-10	transposon protein, putative, Pong sub-class, expressed
LOC_Os12g07310	1.31837	0.0481204	citrate-binding protein precursor, putative, expressed
LOC_Os12g07880	1.17838	2.72e-10	dynamin family protein, putative, expressed
LOC_Os12g08000	4.57107	5.89e-05	5-nucleotidase domain-containing protein, putative, expressed
LOC_Os12g08100	5.58252	5.15e-07	transposon protein, putative, CACTA, En/Spm sub-class, expressed
LOC_Os12g08260	2.31205	1.63e-05	dehydrogenase E1 component domain containing protein, expressed
LOC_Os12g08564	5.23272	9.19e-36	retrotransposon protein, putative, unclassified, expressed
LOC_Os12g08590	3.13691	9.24e-07	retrotransposon protein, putative, unclassified, expressed
LOC_Os12g08700	5.13028	0.0294497	expressed protein
LOC_Os12g08790	1.00318	0.0421214	TPR domain protein, putative, expressed
LOC_Os12g09700	1.53976	0.0441291	Jacalin-like lectin domain containing protein, putative, expressed
LOC_Os12g10660	1.10303	6.63e-05	B-box zinc finger family protein, putative, expressed
LOC_Os12g10810	2.40386	0.00861781	expressed protein
LOC_Os12g12080	5.63456	3.71e-07	retrotransposon protein, putative, Ty3-gypsy subclass, expressed
LOC_Os12g12190	7.09156	0.000242317	expressed protein
LOC_Os12g13270	1.2105	0.000771705	expressed protein
LOC_Os12g13890	4.18761	0.00289383	retrotransposon protein, putative, unclassified, expressed
LOC_Os12g14190	5.33705	9.32e-06	transposon protein, putative, CACTA, En/Spm sub-class, expressed
LOC_Os12g15400	1.00268	0.0321467	CXE carboxylesterase, putative, expressed
[truncated: 76 more rows]

## Sheet: Table S2
Table S2. List of down-regulated DEGs
GeneID	log2FoldChange	q-value	Description
ChrSy.fgenesh.gene.25	-1.07651	0.00136103	expressed protein
ChrSy.fgenesh.gene.82	-2.82382	0.00153505	expressed protein
LOC_Os01g01120	-1.48425	2.99e-21	enolase-phosphatase E1, putative, expressed
LOC_Os01g01160	-1.22317	1.42e-11	heat shock protein DnaJ, putative, expressed
LOC_Os01g01280	-1.06874	6.99e-05	expressed protein
LOC_Os01g01560	-2.4538	0.000878832	transposon protein, putative, unclassified, expressed
LOC_Os01g01710	-1.07831	8.49e-13	1-deoxy-D-xylulose 5-phosphate reductoisomerase, chloroplast precursor, putative, expressed
LOC_Os01g01740	-1.53994	1.34e-13	protein kinase domain containing protein, expressed
LOC_Os01g01870	-2.09245	1.04e-07	helix-loop-helix DNA-binding domain containing protein, expressed
LOC_Os01g02130	-3.52217	8.31e-05	expressed protein
LOC_Os01g02370	-3.21023	3.72e-06	receptor-like kinase ARK1AS, putative, expressed
LOC_Os01g02420	-3.00517	0.0351964	protein kinase domain containing protein, expressed
LOC_Os01g02430	-1.12398	0.0141803	TAK14, putative, expressed
LOC_Os01g02470	-1.5291	0.0240897	expressed protein
LOC_Os01g02490	-1.28738	0.000400189	expressed protein
LOC_Os01g02550	-1.47172	0.00189074	protein kinase domain containing protein, expressed
LOC_Os01g02570	-2.53813	8.76e-06	protein kinase domain containing protein, expressed
LOC_Os01g02580	-3.97897	6.25e-08	protein kinase domain containing protein, expressed
LOC_Os01g02590	-2.1063	3.42e-13	receptor-like kinase, putative, expressed
LOC_Os01g02600	-4.25393	7.41e-22	Ser/Thr receptor-like kinase, putative, expressed
LOC_Os01g02710	-2.24177	2.13e-08	LRk-type protein, putative, expressed
LOC_Os01g02730	-2.8306	0.0396071	TAK14, putative, expressed
LOC_Os01g02760	-1.39361	2.73e-10	receptor-like kinase, putative, expressed
LOC_Os01g02770	-1.17777	0.000250788	resistance-related receptor-like kinase, putative, expressed
LOC_Os01g02790	-3.30827	4.02e-13	protein kinase domain containing protein, expressed
LOC_Os01g02830	-1.72049	7.8e-13	receptor-like kinase ARK1AS, putative, expressed
LOC_Os01g02840	-3.03022	0.000239662	resistance-related receptor-like kinase, putative, expressed
LOC_Os01g03110	-1.01861	0.00107461	expressed protein
LOC_Os01g03310	-6.77408	4.92e-30	BBTI1 - Bowman-Birk type bran trypsin inhibitor precursor, expressed
LOC_Os01g03320	-4.35773	0.00107538	BBTI2 - Bowman-Birk type bran trypsin inhibitor precursor, expressed
LOC_Os01g03530	-3.34972	0.0142908	multicopper oxidase domain containing protein, expressed
LOC_Os01g03549	-1.60087	7.21e-06	multi-copper oxidase type I family protein, putative, expressed
LOC_Os01g03690	-1.16564	6.85e-05	TKL_IRAK_DUF26-lg.1 - DUF26 kinases have homology to DUF26 containing loci, expressed
LOC_Os01g03820	-1.66624	9.39e-08	C2 domain containing protein, putative, expressed
LOC_Os01g03940	-1.01446	0.00588972	expressed protein
LOC_Os01g04070	-5.03916	0.00118771	verticillium wilt disease resistance protein, putative, expressed
LOC_Os01g04280	-1.85053	6.48e-05	calmodulin binding protein, putative, expressed
LOC_Os01g04440	-3.33166	2.66e-06	expressed protein
LOC_Os01g04450	-1.09078	0.000177201	OsWAK2 - OsWAK receptor-like cytoplasmic kinase OsWAK-RLCK, expressed
LOC_Os01g04480	-2.63555	1.86e-05	expressed protein
LOC_Os01g04560	-6.42317	0.000216762	expressed protein
LOC_Os01g04570	-1.25861	0.025168	Ser/Thr protein kinase, putative, expressed
LOC_Os01g04580	-1.7608	6.09e-07	Ser/Thr protein kinase, putative, expressed
LOC_Os01g04590	-1.87518	0.000370608	expressed protein
LOC_Os01g04670	-2.25055	0.0213631	expressed protein
LOC_Os01g04690	-6.03201	0.00141295	expressed protein
LOC_Os01g04750	-1.45712	0.0433107	B3 DNA binding domain containing protein, expressed
LOC_Os01g05310	-2.73877	0.0192258	expressed protein
LOC_Os01g05510	-3.81566	0.0309407	expressed protein
LOC_Os01g05760	-2.34265	2.75e-12	PAS2, putative, expressed
LOC_Os01g05780	-2.52076	2.73e-05	expressed protein
LOC_Os01g05810	-2.08358	4.18e-07	gamma-glutamyltranspeptidase 1 precursor, putative, expressed
LOC_Os01g05870	-2.59787	2.33e-05	receptor kinase, putative, expressed
LOC_Os01g05980	-1.55294	0.0265909	receptor kinase, putative, expressed
LOC_Os01g06150	-1.19991	0.0404357	expressed protein
LOC_Os01g06280	-2.08277	7.4e-29	TKL_IRAK_CrRLK1L-1.4 - The CrRLK1L-1 subfamily has homology to the CrRLK1L homolog, expressed
LOC_Os01g06500	-1.20662	0.00703237	PHLOEM 2-LIKE A5, putative, expressed
LOC_Os01g06520	-1.85667	0.000212682	verticillium wilt disease resistance protein, putative, expressed
LOC_Os01g06790	-2.58244	0.00097369	disease resistance protein, putative, expressed
LOC_Os01g06870	-1.88107	0.00434967	resistance protein SlVe1 precursor, putative, expressed
LOC_Os01g06876	-2.60397	0.0331222	Cf-2, putative, expressed
LOC_Os01g07280	-6.45238	0.000242317	disease resistance protein, putative, expressed
LOC_Os01g08020	-4.10784	3.2e-06	boron transporter protein, putative, expressed
LOC_Os01g08300	-1.46277	2.7e-05	expressed protein
LOC_Os01g08340	-1.01641	1.62e-05	zinc finger family protein, putative, expressed
LOC_Os01g08460	-3.10054	2.98e-44	TMS membrane protein/tumour differentially expressed protein, putative, expressed
LOC_Os01g09150	-3.69655	0.00210499	expressed protein
LOC_Os01g09430	-1.27164	9.5e-23	expressed protein
LOC_Os01g09450	-3.28049	1.01e-37	OsIAA2 - Auxin-responsive Aux/IAA gene family member, expressed
LOC_Os01g09500	-1.08508	0.0160346	expressed protein
LOC_Os01g09540	-3.1957	7.82e-36	HAD superfamily phosphatase, putative, expressed
LOC_Os01g09570	-1.00087	1.18e-05	6-phosphofructokinase, putative, expressed
LOC_Os01g09700	-2.88441	0.00715502	aminotransferase, classes I and II, domain containing protein, expressed
LOC_Os01g09990	-5.8916	0.0140775	helix-loop-helix DNA-binding domain containing protein, expressed
LOC_Os01g10450	-1.76794	0.000823154	protein kinase domain containing protein, expressed
LOC_Os01g10810	-4.24271	3.25e-20	rho termination factor, N-terminal domain containing protein, expressed
LOC_Os01g10890	-2.35945	0.000298625	CAMK_KIN1/SNF1/Nim1_like.8 - CAMK includes calcium/calmodulin depedent protein kinases, expressed
LOC_Os01g10980	-2.09384	0.00151036	auxin-induced protein 5NG4, putative, expressed
LOC_Os01g11054	-2.15776	5.92e-21	phosphoenolpyruvate carboxylase, putative, expressed
LOC_Os01g11250	-1.15534	5.07e-06	potassium channel KAT1, putative, expressed
LOC_Os01g11280	-5.32259	2.16e-08	cytochrome P450, putative, expressed
LOC_Os01g11500	-7.09912	1.04e-05	zinc finger, C3HC4 type domain containing protein, expressed
LOC_Os01g11650	-2.08579	7.01e-12	GDSL-like lipase/acylhydrolase, putative, expressed
LOC_Os01g11660	-1.28145	0.0353478	GDSL-like lipase/acylhydrolase, putative, expressed
LOC_Os01g11670	-3.67092	6e-07	OsSCP2 - Putative Serine Carboxypeptidase homologue, expressed
LOC_Os01g11750	-1.54679	4.07e-05	GDSL-like lipase/acylhydrolase, putative, expressed
LOC_Os01g12190	-1.90411	1.78e-09	expressed protein
LOC_Os01g12240	-4.80853	0.0496152	hypothetical protein
LOC_Os01g12304	-1.50357	8.77e-08	esterase, putative, expressed
LOC_Os01g12320	-1.17916	0.0471223	GDSL-like lipase/acylhydrolase, putative, expressed
LOC_Os01g12420	-1.2066	0.0279599	receptor-like protein kinase, putative, expressed
LOC_Os01g12740	-3.40184	5.45e-21	cytochrome P450, putative, expressed
LOC_Os01g12750	-2.50984	6.78e-11	cytochrome P450, putative, expressed
LOC_Os01g12790	-3.07588	1.51e-10	receptor protein kinase, putative, expressed
LOC_Os01g12920	-1.07158	0.000151788	thioesterase family protein, putative, expressed
LOC_Os01g13090	-1.17275	0.000299122	nucleic acid binding protein, putative, expressed
LOC_Os01g13120	-6.09338	4.19e-26	aquaporin protein, putative, expressed
LOC_Os01g13130	-2.44978	1.99e-07	aquaporin protein, putative, expressed
LOC_Os01g13520	-1.34899	0.00343731	auxin response factor 1, putative, expressed
LOC_Os01g13570	-1.27996	2.18e-21	phosphoglycerate mutase, putative, expressed
LOC_Os01g13690	-5.76515	2.02e-88	ligA, putative, expressed
LOC_Os01g13770	-1.11353	1.57e-09	DUF250 domain containing protein, putative, expressed
LOC_Os01g14630	-1.69663	0.00468904	polyprenyl synthetase, putative, expressed
LOC_Os01g14890	-1.2894	0.000319739	expressed protein
LOC_Os01g16140	-1.23329	0.0243848	expressed protein
LOC_Os01g16146	-1.07102	6.14e-10	phenazine biosynthesis protein, putative, expressed
LOC_Os01g16714	-1.08016	0.0264829	flavin monooxygenase, putative, expressed
LOC_Os01g17170	-2.30959	3.15e-38	magnesium-protoporphyrin IX monomethyl ester cyclase,chloroplast precursor, putative, expressed
LOC_Os01g17330	-3.0245	0.0173079	eukaryotic translation initiation factor 6, putative, expressed
LOC_Os01g17396	-1.28584	4.7e-05	expressed protein
LOC_Os01g18220	-1.50159	0.00418984	expressed protein
LOC_Os01g18400	-3.01107	0.0173581	CHIT10 - Chitinase family protein precursor, expressed
LOC_Os01g18620	-3.70409	0.00947221	transferase family protein, putative, expressed
LOC_Os01g18840	-3.30913	3.42e-37	IF, putative, expressed
LOC_Os01g19260	-1.47522	0.00682606	ATPase, putative, expressed
LOC_Os01g19740	-1.0784	0.00107343	calvin cycle protein CP12, putative, expressed
LOC_Os01g19880	-3.36594	0.00830879	expressed protein
LOC_Os01g20160	-2.74959	0.00342363	OsHKT1;5 - Na+ transporter, expressed
LOC_Os01g20720	-3.87862	0.00673477	CC-NBS-LRR, putative, expressed
LOC_Os01g20830	-2.61834	2.74e-13	heavy metal-associated domain containing protein, expressed
LOC_Os01g21120	-1.24613	4.94e-05	AP2 domain containing protein, expressed
LOC_Os01g21590	-1.7227	4.22e-12	homeodomain, putative, expressed
LOC_Os01g21880	-1.96562	0.0185219	expressed protein
LOC_Os01g22010	-1.9623	4.89e-20	S-adenosylmethionine synthetase, putative, expressed
LOC_Os01g22780	-1.53411	0.0101108	GDSL-like lipase/acylhydrolase, putative, expressed
LOC_Os01g22980	-3.59105	4.03e-83	OsSCP3 - Putative Serine Carboxypeptidase homologue, expressed
LOC_Os01g23580	-2.54711	0.0016474	inorganic H+ pyrophosphatase, putative, expressed
LOC_Os01g23710	-3.40434	1.78e-24	no apical meristem protein, putative, expressed
LOC_Os01g23990	-3.15597	0.000605942	expressed protein
LOC_Os01g24090	-1.13242	0.000662019	TPR repeat, putative, expressed
LOC_Os01g24440	-1.56078	3.79e-08	glycine-rich protein, putative, expressed
LOC_Os01g24490	-2.62788	0.0199363	expressed protein
LOC_Os01g24500	-4.23983	0.00301603	expressed protein
LOC_Os01g24780	-1.57133	0.00312787	cytochrome P450, putative, expressed
LOC_Os01g24790	-1.74267	1.41e-10	transferase family protein, putative, expressed
LOC_Os01g25740	-1.22133	3.81e-07	powdery mildew resistance protein PM3F, putative, expressed
LOC_Os01g26174	-3.92264	0.000473661	OsWAK5 - OsWAK receptor-like protein kinase, expressed
LOC_Os01g26240	-2.48969	1.56e-07	retrotransposon protein, putative, Ty1-copia subclass, expressed
LOC_Os01g26270	-2.14267	3.62e-06	OsWAK7 - OsWAK receptor-like protein kinase, expressed
LOC_Os01g26280	-2.14089	2.85e-12	OsWAK8 - OsWAK receptor-like protein kinase, expressed
LOC_Os01g26300	-3.54819	7.78e-07	OsWAK9 - OsWAK receptor-like cytoplasmic kinase OsWAK-RLCK, expressed
LOC_Os01g26310	-2.38998	0.00665119	wall-associated kinase-like 2, putative, expressed
LOC_Os01g26390	-2.30487	4.24e-08	TKL_IRAK_DUF26-lh.1 - DUF26 kinases have homology to DUF26 containing loci, expressed
LOC_Os01g27050	-1.52935	0.00781117	flavin-containing monooxygenase family protein, putative, expressed
LOC_Os01g27260	-2.22021	0.00960108	glutathione S-transferase, putative, expressed
LOC_Os01g27340	-3.03526	0.0478676	glutathione S-transferase, putative, expressed
LOC_Os01g27480	-3.57515	0.0137863	glutathione S-transferase, putative, expressed
LOC_Os01g29280	-3.25016	1.55e-06	expressed protein
LOC_Os01g29330	-3.11801	1.79e-20	expressed protein
LOC_Os01g31010	-6.45895	6.11e-45	retrotransposon, putative, centromere-specific, expressed
LOC_Os01g31050	-5.86275	0.00416255	expressed protein
LOC_Os01g31690	-1.4848	7.39e-09	oxygen-evolving enhancer protein 1, chloroplast precursor, putative, expressed
LOC_Os01g31940	-2.02218	0.000741044	purine permease, putative, expressed
LOC_Os01g32770	-2.13483	2.57e-08	DUF260 domain containing protein, putative, expressed
LOC_Os01g32830	-1.90239	1.13e-17	expressed protein
LOC_Os01g33550	-6.30101	0.000424616	MEGL19 - Maternally expressed gene MEG family protein precursor, putative, expressed
LOC_Os01g33869	-3.5115	0.000345512	expressed protein
LOC_Os01g34050	-5.43267	0.0416561	expressed protein
LOC_Os01g34860	-2.13804	0.0208096	expressed protein
LOC_Os01g35590	-1.75588	0.0186621	expressed protein
LOC_Os01g36020	-1.55128	0.000192158	retrotransposon protein, putative, unclassified, expressed
LOC_Os01g36294	-1.61029	1.49e-07	cytochrome P450, putative, expressed
LOC_Os01g36580	-1.62993	0.00639059	auxin-induced protein 5NG4, putative, expressed
LOC_Os01g36720	-2.58367	0.0246544	transporter, major facilitator family, putative, expressed
LOC_Os01g37040	-1.83067	1.02e-09	retrotransposon protein, putative, Ty1-copia subclass, expressed
LOC_Os01g37600	-1.72358	0.042694	agenet domain containing protein, expressed
LOC_Os01g37650	-2.75225	1.47e-07	esterase, putative, expressed
LOC_Os01g37690	-1.35614	3.17e-06	sodium/calcium exchanger protein, putative, expressed
LOC_Os01g37910	-2.00461	4.31e-11	vacuolar-processing enzyme precursor, putative, expressed
LOC_Os01g38190	-2.05428	4.35e-05	plant protein of unknown function domain containing protein, expressed
LOC_Os01g38229	-1.71525	4.29e-05	peptidyl-prolyl isomerase, putative, expressed
LOC_Os01g38359	-2.22225	3.02e-05	peptidyl-prolyl cis-trans isomerase, FKBP-type, putative, expressed
LOC_Os01g38580	-2.41605	0.000104044	beta,beta-carotene 9,10-dioxygenase, putative, expressed
LOC_Os01g39330	-2.48821	3.13e-07	helix-loop-helix DNA-binding domain containing protein, expressed
LOC_Os01g39580	-6.6878	2.3e-06	anthocyanin regulatory Lc protein, putative, expressed
LOC_Os01g39960	-1.139	1.6e-15	lycopene epsilon cyclase, chloroplast precursor, putative, expressed
LOC_Os01g39970	-1.11037	0.032943	protein kinase domain containing protein, putative, expressed
LOC_Os01g39990	-3.38137	0.00551834	expressed protein
LOC_Os01g40130	-5.35524	0.0385203	retrotransposon protein, putative, unclassified, expressed
LOC_Os01g40150	-7.89755	3.45e-06	eukaryotic translation initiation factor 5B, putative, expressed
LOC_Os01g40310	-1.6338	2.34e-15	expressed protein
LOC_Os01g40630	-1.85372	6.24e-36	uncharacterized protein PA4923, putative, expressed
LOC_Os01g40660	-1.41042	0.00563778	methyltransferase, putative, expressed
LOC_Os01g40870	-2.50438	3.68e-17	aldehyde dehydrogenase, putative, expressed
LOC_Os01g41420	-2.50627	0.00775188	transmembrane amino acid transporter protein, putative, expressed
LOC_Os01g41710	-4.24999	1.21e-22	chlorophyll A-B binding protein, putative, expressed
LOC_Os01g41750	-1.51234	0.0073968	expressed protein
LOC_Os01g41810	-1.30023	0.000513157	cytochrome P450 72A1, putative, expressed
LOC_Os01g42234	-1.68237	1.1e-09	amino acid permease family protein, putative, expressed
LOC_Os01g42320	-6.73231	4.4e-05	aspartic proteinase nepenthesin-2 precursor, putative, expressed
LOC_Os01g42330	-2.82062	3.32e-17	retrotransposon protein, putative, unclassified, expressed
LOC_Os01g42380	-1.19884	0.0398164	pleiotropic drug resistance protein, putative, expressed
LOC_Os01g42520	-1.03705	0.0422465	expressed protein
LOC_Os01g42650	-1.38569	8.91e-05	cytochrome c oxidase subunit 5B, mitochondrial precursor, putative, expressed
LOC_Os01g42790	-3.08065	0.00036024	xylem cysteine proteinase 2 precursor, putative, expressed
LOC_Os01g43270	-1.7425	0.0247881	hydroquinone glucosyltransferase, putative, expressed
LOC_Os01g43590	-2.99128	0.00049457	HSF-type DNA-binding domain containing protein, expressed
LOC_Os01g43700	-1.58375	0.000483674	cytochrome P450 72A1, putative, expressed
LOC_Os01g43740	-3.92812	0.00125035	cytochrome P450 72A1, putative, expressed
LOC_Os01g43750	-1.11265	0.0345079	cytochrome P450 72A1, putative, expressed
LOC_Os01g43851	-3.54987	8.98e-19	cytochrome P450 72A1, putative, expressed
LOC_Os01g43890	-1.69636	1.66e-05	OsSCP4 - Putative Serine Carboxypeptidase homologue, expressed
LOC_Os01g43950	-1.74961	0.000262937	expressed protein
LOC_Os01g43980	-6.73807	8.59e-06	retrotransposon protein, putative, unclassified, expressed
LOC_Os01g43990	-7.34787	2.46e-05	expressed protein
LOC_Os01g44010	-6.02897	0.0029196	retrotransposon protein, putative, unclassified, expressed
LOC_Os01g44020	-8.8081	1.07e-09	expressed protein
LOC_Os01g44120	-3.90417	5.09e-08	expressed protein
LOC_Os01g44250	-1.57895	0.000325197	CBS domain containing membrane protein, putative, expressed
LOC_Os01g45140	-3.31815	0.000866927	anthocyanin 3-O-beta-glucosyltransferase, putative, expressed
LOC_Os01g45250	-1.73295	8.6e-19	DUF1645 domain containing protein, putative, expressed
LOC_Os01g45274	-4.06198	4.31e-118	carbonic anhydrase, chloroplast precursor, putative, expressed
LOC_Os01g45380	-1.42683	1.62e-09	protein kinase domain containing protein, expressed
LOC_Os01g45470	-1.50983	0.0306056	expressed protein
LOC_Os01g45830	-1.30769	4.74e-07	sulfate transporter, putative, expressed
LOC_Os01g45914	-5.15507	2.14e-29	expressed protein
LOC_Os01g45990	-1.015	0.014588	potassium channel AKT1, putative, expressed
LOC_Os01g46120	-1.07603	0.00918327	GDSL-like lipase/acylhydrolase, putative, expressed
LOC_Os01g46130	-1.60809	0.01088	expressed protein
LOC_Os01g46140	-1.64542	0.0107011	expressed protein
LOC_Os01g46720	-4.73267	1.69e-220	expressed protein
LOC_Os01g46760	-2.22903	0.00025903	protein phosphatase 2C, putative, expressed
LOC_Os01g46970	-1.28876	2.61e-06	transcription factor, putative, expressed
LOC_Os01g47050	-2.75059	0.000547526	OsFBK1 - F-box domain and kelch repeat containing protein, expressed
LOC_Os01g47070	-3.21299	4.8e-07	glycosyl hydrolase, putative, expressed
LOC_Os01g47370	-3.52942	0.0361202	MYB family transcription factor, putative, expressed
LOC_Os01g47630	-2.23049	4.49e-11	expressed protein
LOC_Os01g47820	-2.10809	0.0491428	S-locus-like receptor protein kinase, putative, expressed
LOC_Os01g48010	-1.28655	9.59e-05	expressed protein
LOC_Os01g48020	-3.2108	0.0201589	S-locus-like receptor protein kinase, putative, expressed
LOC_Os01g48290	-1.46914	0.0323445	dof zinc finger domain containing protein, putative, expressed
LOC_Os01g48550	-5.47988	0.0365195	expressed protein
LOC_Os01g48610	-3.38737	5.55e-12	expressed protein
LOC_Os01g48620	-1.52113	0.00105254	expressed protein
LOC_Os01g48640	-6.04261	2.36e-19	expressed protein
LOC_Os01g49230	-5.85921	2.84e-16	limonoid UDP-glucosyltransferase, putative, expressed
LOC_Os01g49280	-1.00942	0.0163011	zinc finger family protein, putative, expressed
LOC_Os01g49320	-1.48497	0.0202602	glycosyl hydrolase, putative, expressed
LOC_Os01g49470	-3.87029	6.29e-52	E3 ubiquitin ligase, putative, expressed
LOC_Os01g49580	-2.07191	0.000189524	Protein kinase domain containing protein, expressed
LOC_Os01g49614	-1.42913	0.00029131	Protein kinase domain containing protein, expressed
LOC_Os01g49630	-4.15019	0.0286298	proteophosphoglycan ppg4, putative, expressed
LOC_Os01g49720	-1.06911	0.0217413	glutathione S-transferase, putative, expressed
LOC_Os01g49740	-1.17453	6.9e-15	expressed protein
LOC_Os01g49910	-1.15521	0.0235623	expressed protein
LOC_Os01g50070	-4.29018	0.0462874	multidrug resistance protein 1, putative, expressed
LOC_Os01g50080	-2.54617	1.11e-13	MDR-like ABC transporter, putative, expressed
LOC_Os01g50170	-2.982	9.35e-10	eukaryotic aspartyl protease domain containing protein, expressed
LOC_Os01g50460	-2.06474	4.36e-05	nodulin MtN3 family protein, putative, expressed
LOC_Os01g50520	-2.68623	0.0104349	cytochrome P450 monooxygenase CYP711A12, putative, expressed
LOC_Os01g50530	-1.53617	0.00302388	cytochrome P450, putative, expressed
LOC_Os01g50610	-2.60318	0.00160304	SAM dependent carboxyl methyltransferase, putative, expressed
LOC_Os01g51320	-1.83798	0.0228862	peroxisomal N-acetyl-spermine/spermidine oxidase precursor, putative, expressed
LOC_Os01g51410	-2.16967	4.84e-13	glycine dehydrogenase, putative, expressed
LOC_Os01g51670	-1.49834	0.0162985	expressed protein
LOC_Os01g51980	-2.43862	9.26e-05	alliin lyase precursor, putative, expressed
LOC_Os01g52010	-1.61228	0.00166053	alliin lyase precursor, putative, expressed
LOC_Os01g52240	-8.3093	1.62e-53	chlorophyll A-B binding protein, putative, expressed
LOC_Os01g52320	-5.50775	0.000962386	NB-ARC domain containing protein, expressed
LOC_Os01g52330	-2.37268	0.0185898	NB-ARC domain containing protein, expressed
LOC_Os01g52470	-4.868	0.0492871	elongation factor, putative, expressed
LOC_Os01g52550	-1.34707	0.00022627	ABC transporter, ATP-binding protein, putative, expressed
LOC_Os01g53020	-1.97699	1.24e-13	heat shock protein DnaJ, putative, expressed
LOC_Os01g53040	-1.28465	0.00180698	WRKY14, expressed
LOC_Os01g53090	-2.70537	0.0228663	pathogen-related protein, putative, expressed
LOC_Os01g53330	-2.78344	3.83e-08	anthocyanidin 5,3-O-glucosyltransferase, putative, expressed
LOC_Os01g53460	-1.28794	0.00556917	anthocyanidin 5,3-O-glucosyltransferase, putative, expressed
LOC_Os01g53810	-2.0432	3.71e-23	peptidase, putative, expressed
LOC_Os01g53900	-1.00952	0.0375201	elongation factor, putative, expressed
LOC_Os01g53920	-2.05088	1.88e-07	receptor-like protein kinase 5 precursor, putative, expressed
LOC_Os01g54300	-2.02687	0.00919561	OsMan02 - Endo-Beta-Mannanase, expressed
LOC_Os01g54450	-9.02454	8.54e-11	DUF584 domain containing protein, putative, expressed
LOC_Os01g55570	-1.4277	7.21e-18	expressed protein
LOC_Os01g56080	-1.44726	5.44e-05	expressed protein
LOC_Os01g56240	-3.06062	0.00127042	OsSAUR2 - Auxin-responsive SAUR gene family member, expressed
LOC_Os01g56370	-1.00151	0.0157583	wax synthase, putative, expressed
LOC_Os01g56450	-1.11488	0.00671553	DUF567 domain containing protein, putative, expressed
LOC_Os01g56530	-3.06993	0.00728923	DUF260 domain containing protein, putative, expressed
LOC_Os01g56680	-1.27994	2.1e-20	photosystem II reaction center W protein, chloroplast precursor, putative, expressed
LOC_Os01g57540	-1.21706	0.0165265	protein kinase, putative, expressed
LOC_Os01g57560	-1.35018	0.0211656	serine/threonine-protein kinase receptor precursor, putative, expressed
LOC_Os01g57730	-3.23996	1.83e-09	peroxidase precursor, putative, expressed
LOC_Os01g58049	-3.89611	2.38e-05	photosystem I assembly protein ycf4, putative, expressed
LOC_Os01g58100	-1.52629	0.0497572	polyphenol oxidase, putative, expressed
LOC_Os01g58140	-2.49099	2.11e-16	expressed protein
LOC_Os01g58150	-1.95619	0.000145654	expressed protein
LOC_Os01g58240	-5.06248	9.73e-34	OsSub6 - Putative Subtilisin homologue, expressed
LOC_Os01g58290	-1.22028	0.016643	OsSub9 - Putative Subtilisin homologue, expressed
LOC_Os01g58670	-7.45142	3.83e-46	expressed protein
LOC_Os01g59000	-1.69333	1.5e-05	cytochrome P450, putative, expressed
LOC_Os01g59020	-1.37895	0.00162298	cytochrome P450, putative, expressed
LOC_Os01g59410	-3.66867	9.19e-19	VQ motif family protein, expressed
LOC_Os01g59740	-1.0788	1.06e-05	expressed protein
LOC_Os01g59970	-1.4687	2.2e-06	expressed protein
LOC_Os01g60110	-1.1213	0.0131274	E2F-related protein, putative, expressed
LOC_Os01g60230	-1.13483	2.02e-08	auxin efflux carrier component, putative, expressed
LOC_Os01g60420	-1.20165	3.45e-05	expressed protein
LOC_Os01g60450	-6.8229	0.000360559	cytochrome P450, putative, expressed
LOC_Os01g60600	-3.1104	0.00601081	WRKY108, expressed
LOC_Os01g60640	-2.79895	2.6e-07	WRKY21, expressed
LOC_Os01g60850	-2.01779	5.62e-16	expressed protein
LOC_Os01g60930	-1.81253	5.09e-08	expressed protein
LOC_Os01g61080	-1.31242	0.00154178	WRKY24, expressed
LOC_Os01g61160	-1.53379	6.24e-06	laccase precursor protein, putative, expressed
LOC_Os01g61190	-1.24906	0.000306854	exo70 exocyst complex subunit, putative, expressed
LOC_Os01g61460	-1.48772	2.07e-19	leaf senescence related protein, putative, expressed
LOC_Os01g61510	-2.42975	0.00295317	ammonium transporter protein, putative, expressed
LOC_Os01g61980	-1.39917	0.0395959	expressed protein
LOC_Os01g62010	-2.24541	1.78e-05	hydrolase, alpha/beta fold family domain containing protein, expressed
LOC_Os01g62060	-2.97671	1.46e-67	plant-specific domain TIGR01589 family protein, expressed
LOC_Os01g62370	-1.55973	6.04e-05	ENTH domain containing protein, expressed
LOC_Os01g62430	-2.36005	1.44e-16	C2 domain containing protein, putative, expressed
LOC_Os01g62460	-2.00956	2.95e-37	ZOS1-16 - C2H2 zinc finger protein, expressed
LOC_Os01g62500	-1.31522	0.00148541	OsFtsH3 FtsH protease, homologue of AtFtsH3/10, expressed
LOC_Os01g62670	-1.40764	0.00318662	avr9/Cf-9 rapidly elicited protein, putative, expressed
LOC_Os01g62830	-3.00124	4.05e-10	expressed protein
LOC_Os01g62900	-1.2954	0.000377006	amino acid kinase, putative, expressed
LOC_Os01g63050	-1.74823	2.48e-07	expressed protein
LOC_Os01g63230	-1.49412	3.99e-05	growth regulator related protein, putative, expressed
LOC_Os01g63270	-1.50583	1.65e-11	alpha-glucan phosphorylast isozyme, putative, expressed
LOC_Os01g63460	-2.41057	2.77e-05	MYB family transcription factor, putative, expressed
LOC_Os01g63620	-2.38765	4.7e-15	expressed protein
LOC_Os01g63854	-1.87016	4.14e-08	transmembrane amino acid transporter protein, putative, expressed
LOC_Os01g63930	-1.50876	2.48e-05	cytochrome P450, putative, expressed
LOC_Os01g64110	-1.68438	0.000906992	glycosyl hydrolase, putative, expressed
LOC_Os01g64270	-1.10763	3.21e-08	expressed protein
LOC_Os01g64310	-2.5528	5.74e-08	no apical meristem protein, putative, expressed
LOC_Os01g64440	-1.83935	0.0188735	expressed protein
LOC_Os01g64620	-6.61223	6.08e-05	zinc finger, C3HC4 type domain containing protein, expressed
LOC_Os01g64660	-5.06184	1.05e-93	fructose-1,6-bisphosphatase, putative, expressed
LOC_Os01g64910	-3.03283	0.00140954	anthocyanidin 5,3-O-glucosyltransferase, putative, expressed
LOC_Os01g64960	-3.78722	3.46e-64	chlorophyll A-B binding protein, putative, expressed
LOC_Os01g65030	-1.25747	0.000231225	S-locus-specific glycoprotein precursor, putative, expressed
LOC_Os01g65080	-1.21976	4.54e-13	ZOS1-18 - C2H2 zinc finger protein, expressed
LOC_Os01g65100	-3.10348	2.3e-42	peptide transporter, putative, expressed
LOC_Os01g65110	-9.35082	2.01e-79	POT family protein, expressed
LOC_Os01g65150	-2.43568	0.000519858	proton-dependent oligopeptide transport, putative, expressed
LOC_Os01g65169	-1.0408	0.00316609	proton-dependent oligopeptide transport, putative, expressed
LOC_Os01g65240	-4.02894	3.69e-07	transposon protein, putative, Pong sub-class, expressed
LOC_Os01g65260	-2.33981	2.61e-12	amidophosphoribosyltransferase, chloroplast precursor, putative, expressed
LOC_Os01g65630	-1.10818	0.00211586	expressed protein
LOC_Os01g65660	-1.07453	0.00806064	amino acid transporter, putative, expressed
LOC_Os01g66010	-3.06087	0.0362625	amino acid transporter, putative, expressed
LOC_Os01g66100	-3.64207	6.83e-37	gibberellin 20 oxidase 2, putative, expressed
LOC_Os01g66610	-1.1086	1.24e-08	serine/threonine-protein kinase receptor precursor, putative, expressed
LOC_Os01g66690	-1.04282	0.00325744	ZIP4/SPO22, putative, expressed
LOC_Os01g66740	-4.70791	6.1e-13	inactive receptor kinase At1g27190 precursor, putative, expressed
LOC_Os01g66820	-2.72486	1.32e-06	inactive receptor kinase At1g27190 precursor, putative, expressed
LOC_Os01g66840	-2.11204	4.01e-07	pectinacetylesterase domain containing protein, expressed
LOC_Os01g66890	-1.4608	0.00150667	BTBZ1 - Bric-a-Brac, Tramtrack, and Broad Complex BTB domain with TAZ zinc finger and Calmodulin-binding domains, expressed
LOC_Os01g66990	-3.31633	0.000263076	expressed protein
LOC_Os01g67120	-1.50327	3.64e-26	rhodanese-like domain containing protein, putative, expressed
LOC_Os01g67220	-1.58782	0.00089696	Os1bglu4 - beta-glucosidase-like protein without signal sequence, expressed
LOC_Os01g67360	-1.02937	0.0413182	methyltransferase, putative, expressed
LOC_Os01g67480	-1.09275	0.000157066	helix-loop-helix DNA-binding domain containing protein, expressed
LOC_Os01g67540	-2.62221	3.85e-12	AMP-binding domain containing protein, expressed
LOC_Os01g67630	-5.19253	4.18e-07	peptide transporter PTR2, putative, expressed
LOC_Os01g68269	-1.71455	0.046637	expressed protein
LOC_Os01g68300	-3.23059	1.38e-12	expressed protein
LOC_Os01g68450	-2.66052	8.04e-17	expressed protein
LOC_Os01g68480	-1.85936	3.67e-43	thioredoxin, putative, expressed
LOC_Os01g69030	-2.32195	6.33e-16	sucrose-phosphate synthase, putative, expressed
LOC_Os01g69060	-1.05174	3.56e-06	hydrolase, alpha/beta fold family domain containing protein, expressed
LOC_Os01g69100	-1.02654	7.35e-08	expressed protein
LOC_Os01g69140	-2.86862	5.91e-09	regulatory protein, putative, expressed
LOC_Os01g69200	-2.66494	0.00887108	regulatory protein, putative, expressed
LOC_Os01g69830	-1.71174	1.42e-06	OsSPL2 - SBP-box gene family member, expressed
LOC_Os01g69840	-1.94731	3.26e-11	expressed protein
LOC_Os01g70240	-2.5376	4.98e-08	expressed protein
LOC_Os01g70400	-1.81814	8.33e-28	expressed protein
LOC_Os01g70820	-1.4433	0.000824587	lumenal PsbP, putative, expressed
LOC_Os01g70930	-1.65868	1e-10	leucoanthocyanidin dioxygenase, putative, expressed
LOC_Os01g71094	-1.27596	0.000468363	basic 7S globulin 2 precursor, putative, expressed
LOC_Os01g71190	-1.26511	6.94e-06	photosystem II reaction center PSB28 protein, chloroplast precursor, putative, expressed
LOC_Os01g71270	-1.96206	0.000411046	eukaryotic peptide chain release factor subunit 1-1, putative, expressed
LOC_Os01g71310	-3.22107	3.62e-15	cytokinin dehydrogenase precursor, putative, expressed
LOC_Os01g71690	-1.23772	3.91e-06	recA protein, expressed
LOC_Os01g71720	-2.99774	4.05e-23	amino acid permease family protein, putative, expressed
LOC_Os01g71740	-2.37292	9.45e-05	amino acid permease family protein, putative, expressed
LOC_Os01g71760	-3.70471	0.00306922	amino acid permease family protein, putative, expressed
LOC_Os01g71860	-4.40418	8.11e-05	glycosyl hydrolases family 17, putative, expressed
LOC_Os01g72120	-1.03702	0.000679975	glutathione S-transferase, putative, expressed
LOC_Os01g72300	-3.5351	0.00292407	Cupin domain containing protein, expressed
LOC_Os01g72350	-1.3894	0.0176445	amidohydrolase, putative, expressed
LOC_Os01g72360	-3.77197	5.02e-17	expressed protein
LOC_Os01g72370	-5.13166	3.27e-20	helix-loop-helix DNA-binding domain containing protein, expressed
LOC_Os01g72380	-2.25965	2.14e-27	expressed protein
LOC_Os01g72420	-1.65991	3.02e-05	C2 domain containing protein, putative, expressed
LOC_Os01g72600	-1.45795	2.38e-06	spotted leaf 11, putative, expressed
LOC_Os01g72610	-1.18941	3.45e-06	glycosyltransferase, putative, expressed
LOC_Os01g72680	-3.23397	6.15e-08	disease resistance protein RPS2, putative, expressed
LOC_Os01g72740	-1.52437	0.0476593	cytochrome P450, putative, expressed
LOC_Os01g72760	-1.91268	0.000828109	cytochrome P450, putative, expressed
LOC_Os01g73250	-2.63666	0.00186645	abscisic stress-ripening, putative, expressed
LOC_Os01g73280	-1.46812	0.000577346	expressed protein
LOC_Os01g73390	-1.85402	0.0390555	expressed protein
LOC_Os01g73430	-3.19324	0.00445763	RNA polymerase IV largest subunit, putative, expressed
LOC_Os01g73580	-1.30163	1.05e-09	glycosyl hydrolases, putative, expressed
LOC_Os01g74300	-1.33896	0.000454199	metallothionein, putative, expressed
LOC_Os01g74320	-1.89519	3e-14	ubiquitin ligase, putative, expressed
LOC_Os01g74330	-1.15614	0.000639392	pectinacetylesterase domain containing protein, expressed
LOC_Os01g74340	-1.60353	0.00750911	RNA recognition motif containing protein, putative, expressed
LOC_Os01g74450	-4.04873	8.75e-41	aquaporin protein, putative, expressed
LOC_Os02g01150	-1.2227	1.15e-24	erythronate-4-phosphate dehydrogenase domain containing protein, expressed
LOC_Os02g01210	-2.04547	0.000221381	amino acid transporter, putative, expressed
LOC_Os02g01220	-1.6941	3e-05	rhodanese-like domain containing protein, putative, expressed
LOC_Os02g01340	-3.13884	5.51e-26	ferredoxin--NADP reductase, chloroplast precursor, putative, expressed
LOC_Os02g01890	-2.35616	9.65e-06	cytochrome P450, putative, expressed
LOC_Os02g01930	-1.15692	3.02e-05	expressed protein
LOC_Os02g02000	-3.18351	8.04e-40	cytochrome P450, putative, expressed
LOC_Os02g02120	-2.60262	9.76e-08	OsWAK11 - OsWAK receptor-like protein kinase, expressed
LOC_Os02g02310	-3.6387	0.0270499	auxin-induced protein 5NG4, putative, expressed
LOC_Os02g02340	-1.27609	0.000133942	glycerol-3-phosphate acyltransferase, putative, expressed
LOC_Os02g02790	-2.04237	0.00174765	C2 domain containing protein, expressed
LOC_Os02g02910	-1.10798	7.1e-06	expressed protein
LOC_Os02g02930	-8.79333	3.83e-07	terpene synthase, putative, expressed
LOC_Os02g03330	-1.42399	7.99e-07	expressed protein
LOC_Os02g03400	-2.00519	4.71e-07	microtubule associated protein, putative, expressed
LOC_Os02g03670	-1.71386	1.76e-30	expressed protein
LOC_Os02g04120	-1.6048	6.55e-05	cytidylyltransferase domain containing protein, expressed
LOC_Os02g04170	-3.10158	3.76e-13	L-aspartate oxidase 1, putative, expressed
LOC_Os02g04510	-1.1295	1.64e-11	UOS1, putative, expressed
LOC_Os02g04700	-1.08459	1.56e-08	tRNA synthetases class II domain containing protein, expressed
LOC_Os02g04755	-2.44261	0.0418983	transposon protein, putative, unclassified, expressed
LOC_Os02g05040	-2.87783	0.000125677	cyclin-related protein, putative, expressed
LOC_Os02g05830	-2.31462	0.000341242	ribulose bisphosphate carboxylase small chain, chloroplast precursor, putative, expressed
LOC_Os02g05920	-2.2396	1.99e-12	phytosulfokine receptor precursor, putative, expressed
LOC_Os02g05940	-1.49782	0.0202228	phytosulfokine receptor precursor, putative, expressed
LOC_Os02g05950	-1.23136	0.0191039	phytosulfokine receptor precursor, putative, expressed
LOC_Os02g06070	-5.03405	0.00417405	phytosulfokine receptor precursor, putative, expressed
LOC_Os02g06090	-4.04543	0.036345	phytosulfokine receptor precursor, putative, expressed
LOC_Os02g06120	-4.05736	0.0310268	Leucine Rich Repeat family protein, expressed
LOC_Os02g06150	-1.67764	0.0177322	brassinosteroid LRR receptor kinase precursor, putative, expressed
LOC_Os02g06200	-2.48162	0.00856701	phytosulfokine receptor precursor, putative, expressed
LOC_Os02g07044	-1.01234	0.000337193	rhodanese-like domain containing protein, putative, expressed
LOC_Os02g07930	-1.94317	5.31e-17	B-box zinc finger family protein, putative, expressed
LOC_Os02g08100	-2.15521	0.00229446	AMP-binding domain containing protein, expressed
LOC_Os02g08140	-1.85079	6.67e-17	CAMK_KIN1/SNF1/Nim1_like.14 - CAMK includes calcium/calmodulin depedent protein kinases, expressed
LOC_Os02g08230	-1.34654	1.18e-06	WAX2, putative, expressed
LOC_Os02g08270	-2.52297	0.00831225	class I glutamine amidotransferase, putative, expressed
LOC_Os02g09050	-1.80581	1.11e-10	expressed protein
LOC_Os02g09200	-5.06109	0.0103173	cytochrome P450 71D10, putative, expressed
LOC_Os02g09220	-1.3706	1.1e-11	cytochrome P450, putative, expressed
LOC_Os02g09240	-1.23178	0.00058879	cytochrome P450 71D8, putative, expressed
LOC_Os02g09270	-7.34824	2.87e-06	cytochrome P450 71A1, putative, expressed
LOC_Os02g09320	-1.92208	0.0219907	cytochrome P450, putative, expressed
LOC_Os02g09390	-1.85222	0.000815799	cytochrome P450, putative, expressed
LOC_Os02g09400	-1.86857	7.24e-09	cytochrome P450, putative, expressed
LOC_Os02g09490	-1.53755	0.015092	dehydrogenase, putative, expressed
LOC_Os02g09620	-1.07396	0.0414208	GDSL-like lipase/acylhydrolase, putative, expressed
LOC_Os02g09930	-1.24187	0.0342755	CSLA1 - cellulose synthase-like family A; mannan synthase, expressed
LOC_Os02g09940	-2.77627	7.02e-09	peroxiredoxin, putative, expressed
LOC_Os02g09960	-1.35126	1.24e-08	LYK8, putative, expressed
LOC_Os02g10120	-6.09161	8.94e-17	lipoxygenase, putative, expressed
LOC_Os02g10350	-1.53435	2.77e-07	MLO domain containing protein, putative, expressed
LOC_Os02g10390	-2.43825	7.29e-73	chlorophyll A-B binding protein, putative, expressed
LOC_Os02g10450	-4.0016	0.00658431	expressed protein
LOC_Os02g10500	-1.20305	9.37e-05	expressed protein
LOC_Os02g10730	-1.3582	1.2e-05	expressed protein
LOC_Os02g10780	-3.10601	2.15e-19	SPX domain containing protein, putative, expressed
LOC_Os02g10830	-3.85187	0.0201045	serine acetyltransferase protein, putative, expressed
LOC_Os02g10850	-1.31472	0.000384123	OsFBK3 - F-box domain and kelch repeat containing protein, expressed
LOC_Os02g11020	-1.42752	0.0492392	cytochrome P450 72A1, putative, expressed
LOC_Os02g11070	-2.58767	3.06e-08	3-ketoacyl-CoA synthase, putative, expressed
LOC_Os02g11130	-1.58792	3.54e-18	cytokinin-O-glucosyltransferase 3, putative, expressed
LOC_Os02g11705	-1.57828	8.91e-06	expressed protein
LOC_Os02g11960	-2.75788	7.9e-08	ABC transporter, ATP-binding protein, putative, expressed
LOC_Os02g12070	-3.58562	0.000162104	expressed protein
LOC_Os02g12080	-3.7035	0.000584169	expressed protein
LOC_Os02g12090	-4.36097	3.37e-22	expressed protein
LOC_Os02g12480	-1.23021	0.0394348	expressed protein
LOC_Os02g12560	-2.75273	0.000110073	expressed protein
LOC_Os02g12670	-1.2665	0.0274443	protein kinase family protein, putative, expressed
LOC_Os02g12690	-2.17959	0.011794	cytochrome P450, putative, expressed
LOC_Os02g12820	-2.4827	0.0263076	helix-loop-helix DNA-binding domain containing protein, expressed
LOC_Os02g12840	-2.24515	0.0458401	DEAD-box ATP-dependent RNA helicase, putative, expressed
LOC_Os02g13190	-1.0858	0.00141295	F-box family protein, putative, expressed
LOC_Os02g13430	-3.46926	0.000634994	receptor-like protein kinase 5 precursor, putative, expressed
LOC_Os02g13460	-3.25788	5.48e-08	receptor-like protein kinase 2 precursor, putative, expressed
LOC_Os02g13510	-1.68552	6.71e-05	receptor-like protein kinase 5 precursor, putative, expressed
LOC_Os02g13560	-1.05589	0.0246393	transporter family protein, putative, expressed
LOC_Os02g13710	-1.93211	0.000228276	ethylene-responsive transcription factor TINY, putative, expressed
LOC_Os02g13800	-1.4694	0.000592682	HSF-type DNA-binding domain containing protein, expressed
LOC_Os02g14630	-1.84113	0.0182669	hydroquinone glucosyltransferase, putative, expressed
LOC_Os02g14840	-1.78224	1.65e-07	potassium channel KAT1, putative, expressed
LOC_Os02g15540	-2.92355	1.04e-20	expressed protein
LOC_Os02g15700	-1.63132	8.17e-06	expressed protein
LOC_Os02g15750	-1.60877	0.00224308	expressed protein
LOC_Os02g16060	-2.52548	0.00240253	RGA-1, putative, expressed
LOC_Os02g16070	-2.96668	8.94e-05	lr1 disease resistance protein, putative, expressed
LOC_Os02g16270	-1.72147	7.39e-08	xa1, putative, expressed
LOC_Os02g16280	-2.50144	0.0191988	retrotransposon protein, putative, unclassified, expressed
LOC_Os02g17000	-2.97875	0.000765619	OsSub14 - Putative Subtilisin homologue, expressed
LOC_Os02g17090	-4.72015	0.00853234	OsSub17 - Putative Subtilisin homologue, expressed
LOC_Os02g17350	-1.82261	3.56e-21	VHS and GAT domain containing protein, expressed
LOC_Os02g17534	-3.17991	1.75e-27	xyloglucan fucosyltransferase, putative, expressed
LOC_Os02g17620	-5.08966	2.78e-17	isochorismatase family protein, putative, expressed
LOC_Os02g17710	-5.19289	1.62e-19	receptor-like protein kinase 5 precursor, putative, expressed
LOC_Os02g17730	-2.59722	7.17e-05	BAM2, putative
LOC_Os02g17920	-2.13726	1.05e-45	glyoxalase family protein, putative, expressed
LOC_Os02g18070	-2.70855	0.00941756	NB-ARC domain containing protein, expressed
LOC_Os02g18080	-2.24389	0.000989307	NB-ARC domain containing protein, expressed
LOC_Os02g18880	-1.36769	0.00787928	calcineurin B, putative, expressed
LOC_Os02g19470	-2.7283	1.19e-23	expressed protein
LOC_Os02g19530	-3.02055	8.7e-17	lectin-like receptor kinase, putative, expressed
LOC_Os02g19550	-3.25212	7.84e-11	lectin-like receptor kinase, putative, expressed
LOC_Os02g19650	-1.25628	1.79e-08	hydrolase, alpha/beta fold family domain containing protein, expressed
LOC_Os02g20000	-2.32065	0.0104437	expressed protein
LOC_Os02g20360	-3.73535	2.93e-14	tyrosine aminotransferase, putative, expressed
LOC_Os02g21040	-1.22515	0.000189576	aspartic proteinase nepenthesin precursor, putative, expressed
LOC_Os02g22100	-1.88725	2.03e-24	OsRhmbd6 - Putative Rhomboid homologue, expressed
LOC_Os02g22160	-1.32434	0.00222153	DNA binding protein, putative, expressed
LOC_Os02g22650	-1.38211	0.000622937	glycosyltransferase, putative, expressed
LOC_Os02g24642	-4.23249	2.46e-06	photosystem II reaction center protein K precursor, putative, expressed
LOC_Os02g26014	-2.90045	0.020059	terpene synthase, putative, expressed
LOC_Os02g26210	-2.29956	3.09e-08	flowering promoting factor-like 1, putative, expressed
LOC_Os02g26670	-2.33488	0.00195347	F-box/Kelch-repeat protein, putative, expressed
LOC_Os02g26770	-6.03399	0.00335048	cytochrome P450, putative, expressed
LOC_Os02g26810	-6.73869	4.62e-05	cytochrome P450, putative, expressed
LOC_Os02g27310	-1.28816	0.00224112	TKL_IRAK_DUF26-lc.6 - DUF26 kinases have homology to DUF26 containing loci, expressed
LOC_Os02g27490	-1.29343	2.61e-14	bile acid sodium symporter family protein, putative, expressed
LOC_Os02g29960	-1.84826	2.93e-23	cytochrome P450, putative, expressed
LOC_Os02g30080	-2.88743	0.000102242	cytochrome P450, putative, expressed
LOC_Os02g30100	-1.09124	0.0330014	cytochrome P450, putative, expressed
LOC_Os02g30110	-3.93426	8.98e-74	cytochrome P450, putative, expressed
LOC_Os02g30190	-2.39238	6.61e-06	expressed protein
LOC_Os02g30540	-2.39438	0.013644	protein kinase, putative, expressed
LOC_Os02g30600	-1.16728	6.16e-05	expressed protein
LOC_Os02g30650	-1.24712	3.94e-10	heavy metal-associated domain containing protein, expressed
LOC_Os02g30810	-2.35673	0.000146169	OsSAUR10 - Auxin-responsive SAUR gene family member, expressed
LOC_Os02g31074	-1.0842	0.00141844	expressed protein
LOC_Os02g31860	-2.33193	3.31e-06	expressed protein
LOC_Os02g31867	-1.04818	1.33e-07	expressed protein
LOC_Os02g32660	-1.53398	0.0023086	1,4-alpha-glucan-branching enzyme, chloroplast precursor, putative, expressed
LOC_Os02g32690	-1.45479	0.0109493	pleiotropic drug resistance protein 15, putative, expressed
LOC_Os02g33330	-1.26231	3.11e-05	expressed protein
LOC_Os02g33590	-4.99318	0.0111976	U-box domain-containing protein, putative, expressed
LOC_Os02g34580	-4.87937	3.66e-36	ammonium transporter protein, putative, expressed
LOC_Os02g34810	-2.31931	3.7e-26	OsAPx8 - Thylakoid-bound Ascorbate Peroxidase encoding gene 5,8, expressed
LOC_Os02g34900	-1.62379	5.98e-12	transposon protein, putative, CACTA, En/Spm sub-class, expressed
LOC_Os02g34990	-1.63462	5.56e-06	ACT domain containing protein, putative, expressed
LOC_Os02g35010	-1.53732	2.24e-12	STE_MEKK_ste11_MAP3K.9 - STE kinases include homologs to sterile 7, sterile 11 and sterile 20 from yeast, expressed
LOC_Os02g35440	-5.29995	0.0476158	RING-H2 finger protein ATL4O precursor, putative, expressed
LOC_Os02g35490	-1.43832	0.00741349	MLO domain containing protein, putative, expressed
LOC_Os02g35660	-2.97814	0.00781327	PTF1, putative, expressed
LOC_Os02g36070	-3.56462	0.023579	cytochrome P450, putative, expressed
LOC_Os02g36110	-5.21234	2.26e-05	cytochrome P450, putative, expressed
LOC_Os02g36140	-4.18818	7.77e-10	terpene synthase, putative, expressed
LOC_Os02g36150	-1.51074	2.74e-06	cytochrome P450, putative, expressed
LOC_Os02g36190	-3.36322	0.0093535	cytochrome P450, putative, expressed
LOC_Os02g36210	-4.92618	0.000265941	ent-kaurene synthase, chloroplast precursor, putative, expressed
LOC_Os02g36264	-5.87126	2.15e-12	terpene synthase, putative, expressed
LOC_Os02g36280	-1.81353	0.0360274	cytochrome P450, putative, expressed
LOC_Os02g36450	-1.94567	2.07e-12	transporter family protein, putative, expressed
LOC_Os02g36570	-1.73309	9.42e-21	ABC1 family domain containing protein, putative, expressed
LOC_Os02g36590	-3.27959	0.000244142	CPuORF19 - conserved peptide uORF-containing transcript, expressed
LOC_Os02g36770	-2.87937	0.0285064	galactosyltransferase family protein, putative, expressed
LOC_Os02g36830	-1.95977	0.00757683	cytokinin-O-glucosyltransferase 2, putative, expressed
LOC_Os02g36840	-1.81702	0.0030093	cytokinin-O-glucosyltransferase 2, putative, expressed
LOC_Os02g37060	-2.60997	2.19e-22	photosystem II 5 kDa protein, chloroplast precursor, putative, expressed
LOC_Os02g37070	-2.53819	0.0263117	expressed protein
LOC_Os02g37180	-1.90497	0.0157842	expressed protein
LOC_Os02g37280	-3.34235	2.87e-18	heavy metal transport/detoxification protein, putative, expressed
LOC_Os02g37600	-1.36245	6.75e-06	expressed protein
LOC_Os02g37610	-1.65263	0.000292638	expressed protein
LOC_Os02g37970	-1.00304	0.00245517	DUF581 domain containing protein, expressed
LOC_Os02g38020	-2.60107	2.31e-41	inorganic phosphate transporter 2-1, chloroplast precursor, putative, expressed
LOC_Os02g38090	-4.9454	0.00947154	AP2 domain containing protein, expressed
LOC_Os02g38140	-1.04416	0.00818116	glycosyl transferase family 17 protein, putative, expressed
LOC_Os02g38230	-5.25284	3.48e-08	high affinity nitrate transporter, putative, expressed
LOC_Os02g38700	-5.31725	0.0071619	transposon protein, putative, Ac/Ds sub-class, expressed
LOC_Os02g38740	-2.77256	0.00270603	expressed protein
LOC_Os02g39330	-1.71358	5.77e-07	CHIT1 - Chitinase family protein precursor, expressed
LOC_Os02g39490	-1.82701	0.00377852	carbonyl reductase 3, putative, expressed
LOC_Os02g39660	-4.51554	5.99e-05	receptor kinase, putative, expressed
LOC_Os02g39884	-1.32522	0.00564453	expressed protein
LOC_Os02g40110	-1.62604	1.85e-13	expressed protein
LOC_Os02g40700	-1.83717	1.41e-08	enzyme of the cupin superfamily protein, putative, expressed
LOC_Os02g41510	-1.82513	0.00775067	MYB family transcription factor, putative, expressed
LOC_Os02g41670	-2.25314	0.000998864	phenylalanine ammonia-lyase, putative, expressed
LOC_Os02g41710	-3.04264	6.6e-14	cyclic nucleotide-gated ion channel, putative, expressed
LOC_Os02g41720	-2.47814	0.00180819	transposon protein, putative, unclassified, expressed
LOC_Os02g42000	-1.86906	0.0116172	expressed protein
LOC_Os02g42150	-1.08861	0.00558279	OsWAK14 - OsWAK receptor-like protein kinase, expressed
LOC_Os02g42190	-3.8663	2.31e-23	OsWAK16 - OsWAK receptor-like protein kinase, expressed
LOC_Os02g42570	-1.47905	2.52e-05	ferredoxin-thioredoxin reductase, variable chain, putative, expressed
LOC_Os02g42620	-1.7271	3.65e-10	protein kinase, putative, expressed
LOC_Os02g42810	-1.76126	4.8e-21	oxidoreductase, short chain dehydrogenase/reductase family domain containing protein, expressed
LOC_Os02g43290	-1.87681	0.00923139	protein kinase domain containing protein, expressed
LOC_Os02g43340	-1.38651	0.00142987	hydrolase, alpha/beta fold family domain containing protein, expressed
LOC_Os02g43360	-3.04792	5.16e-54	cytochrome b5-like Heme/Steroid binding domain containing protein, expressed
LOC_Os02g43370	-5.67503	3.38e-41	transposon protein, putative, unclassified, expressed
LOC_Os02g43410	-9.38392	1.74e-08	transposon protein, putative, unclassified, expressed
LOC_Os02g43540	-2.48388	9.93e-12	retrotransposon protein, putative, unclassified, expressed
LOC_Os02g43660	-2.86108	1.4e-19	plastocyanin-like domain containing protein, putative, expressed
LOC_Os02g44610	-2.17611	0.0207897	protein kinase, putative, expressed
LOC_Os02g44730	-2.12441	0.00168801	tetracycline transporter protein, putative, expressed
LOC_Os02g44880	-1.40039	0.0295089	expressed protein
LOC_Os02g44920	-5.5905	0.00595277	protein kinase domain containing protein, expressed
LOC_Os02g45225	-1.84619	0.000245985	expressed protein
LOC_Os02g45520	-2.32762	5.6e-13	uncharacterized membrane protein, putative, expressed
LOC_Os02g45750	-2.06765	8.47e-16	protein kinase domain containing protein, expressed
LOC_Os02g46180	-7.51829	2.18e-05	DUF581 domain containing protein, expressed
LOC_Os02g46220	-1.21316	3.68e-08	expressed protein
LOC_Os02g46780	-2.93742	0.000301578	MYB family transcription factor, putative, expressed
LOC_Os02g46980	-2.48521	7.31e-33	pentatricopeptide, putative, expressed
LOC_Os02g47020	-2.40229	2.15e-75	phosphoribulokinase/Uridine kinase family protein, expressed
LOC_Os02g47200	-2.45129	2.09e-08	transposon protein, putative, unclassified, expressed
LOC_Os02g47310	-1.42075	1.85e-14	Cyclopropane-fatty-acyl-phospholipid synthase, putative, expressed
LOC_Os02g47450	-1.33923	7.27e-05	expressed protein
LOC_Os02g47510	-2.95503	4.62e-11	9-cis-epoxycarotenoid dioxygenase 1, chloroplast precursor, putative, expressed
LOC_Os02g47600	-2.74078	1.37e-07	soluble inorganic pyrophosphatase, putative, expressed
LOC_Os02g48200	-1.70836	0.0258256	lectin-like protein kinase, putative, expressed
LOC_Os02g48390	-2.40429	8.24e-28	phosphoribosyl transferase, putative, expressed
LOC_Os02g48640	-1.26881	3.49e-05	expressed protein
LOC_Os02g48770	-8.17976	1.46e-28	SAM dependent carboxyl methyltransferase, putative, expressed
LOC_Os02g49010	-4.32058	0.0113802	retrotransposon protein, putative, Ty3-gypsy subclass
LOC_Os02g49030	-4.38423	0.0066147	tyrosyl-tRNA synthetase, putative, expressed
LOC_Os02g49060	-1.94336	1.78e-05	amino acid transporter, putative, expressed
LOC_Os02g49510	-1.46418	0.0233874	amino acid transporter, putative, expressed
LOC_Os02g49680	-2.02101	3.5e-34	arsenate reductase, putative, expressed
LOC_Os02g49690	-1.02462	3.18e-07	ACT domain-containing protein, putative, expressed
LOC_Os02g49700	-1.10283	5.51e-06	homeobox associated leucine zipper, putative, expressed
LOC_Os02g49840	-2.70852	9.72e-18	OsMADS57 - MADS-box family gene with MIKCc type-box, expressed
LOC_Os02g49850	-2.6935	3.69e-05	plastocyanin-like domain containing protein, putative, expressed
LOC_Os02g49870	-4.04653	9.47e-20	expressed protein
LOC_Os02g49880	-3.25959	3.66e-39	CCT/B-box zinc finger protein, putative, expressed
LOC_Os02g49920	-1.95552	7.64e-09	3-ketoacyl-CoA synthase, putative, expressed
LOC_Os02g49986	-2.20412	0.0185941	MYB family transcription factor, putative, expressed
LOC_Os02g50140	-1.11791	0.000287881	caleosin related protein, putative, expressed
LOC_Os02g50240	-1.75868	8.74e-11	glutamine synthetase, catalytic domain containing protein, expressed
LOC_Os02g50374	-4.04052	4.88e-07	expressed protein
LOC_Os02g50450	-3.07756	0.00587194	hypothetical protein
LOC_Os02g50470	-1.75064	0.0408487	expressed protein
LOC_Os02g50740	-1.7998	0.0287991	WD domain, G-beta repeat domain containing protein, expressed
LOC_Os02g51020	-1.26229	1.09e-17	expressed protein
LOC_Os02g51060	-1.02034	0.0312209	CSLA6 - cellulose synthase-like family A; mannan synthase, expressed
LOC_Os02g51080	-1.61413	1.61e-22	FAD binding domain containing protein, expressed
LOC_Os02g51130	-1.44197	0.00310568	glycosyl transferase 8 domain containing protein, putative, expressed
LOC_Os02g51550	-3.36356	1.71e-11	DUF581 domain containing protein, expressed
LOC_Os02g52180	-2.85082	0.0215428	plastocyanin-like domain containing protein, putative, expressed
LOC_Os02g52190	-2.28126	0.0174159	helix-loop-helix DNA-binding protein, putative, expressed
LOC_Os02g52650	-2.44415	1.55e-19	chlorophyll A-B binding protein, putative, expressed
LOC_Os02g53880	-7.30464	3.77e-07	expressed protein
LOC_Os02g53950	-7.30119	2.63e-06	expressed protein
LOC_Os02g54640	-1.37103	3.81e-06	glutamate receptor, putative, expressed
LOC_Os02g54880	-4.76996	3.95e-14	cytochrome c oxidase subunit, putative, expressed
LOC_Os02g55400	-5.17318	0.0322069	ATPase 8, plasma membrane-type, putative, expressed
LOC_Os02g55920	-1.43488	4.16e-07	expressed protein
LOC_Os02g55970	-1.24266	0.00214757	ANTH, putative, expressed
LOC_Os02g56370	-1.94967	0.0181437	OsWAK20 - OsWAK receptor-like protein kinase, expressed
LOC_Os02g56440	-1.05051	0.0266488	expressed protein
LOC_Os02g56510	-2.45049	0.000154795	phosphate transporter 1, putative, expressed
LOC_Os02g56700	-5.63757	4.57e-05	dehydrogenase, putative, expressed
LOC_Os02g57020	-3.1321	8.34e-27	YCF37, putative, expressed
LOC_Os02g57030	-3.02056	3.52e-81	expressed protein
LOC_Os02g57560	-1.63003	9.03e-06	tyrosine protein kinase domain containing protein, putative, expressed
LOC_Os02g57720	-3.47763	1.97e-16	aquaporin protein, putative, expressed
LOC_Os02g57770	-2.8745	0.000391758	glycosyl hydrolases family 16, putative, expressed
LOC_Os02g57790	-1.15926	1.99e-05	ZOS2-19 - C2H2 zinc finger protein, expressed
LOC_Os02g58060	-5.17113	0.0306981	expressed protein
LOC_Os02g58070	-1.64083	9.39e-08	oxidoreductase, putative, expressed
LOC_Os02g58160	-1.10098	9.01e-05	expressed protein
LOC_Os02g58310	-1.56546	1.85e-07	expressed protein
LOC_Os03g01020	-1.54454	0.022268	pectinesterase inhibitor domain containing protein, putative, expressed
LOC_Os03g01270	-2.034	0.00663356	expansin precursor, putative, expressed
LOC_Os03g01290	-1.06366	0.00626597	peptide transporter PTR2, putative, expressed
LOC_Os03g01320	-2.01316	4.11e-06	LTPL116 - Protease inhibitor/seed storage/LTP family protein precursor, expressed
LOC_Os03g01620	-2.77937	0.00309738	expressed protein
LOC_Os03g01870	-5.50617	2.72e-11	no apical meristem protein, putative, expressed
LOC_Os03g01930	-2.61161	3.64e-26	retrotransposon protein, putative, unclassified, expressed
LOC_Os03g02020	-1.24813	1.1e-12	stress responsive A/B Barrel domain containing protein, expressed
LOC_Os03g02300	-1.93683	4.12e-05	expressed protein
LOC_Os03g02330	-1.41907	3.04e-06	AAA-type ATPase family protein, putative, expressed
LOC_Os03g02514	-1.58234	2.04e-07	hydrolase, alpha/beta fold family protein, putative, expressed
LOC_Os03g02670	-2.15882	1.34e-07	transporter family protein, putative, expressed
LOC_Os03g02690	-1.11413	0.00237416	dihydrodipicolinate reductase, putative, expressed
LOC_Os03g02710	-1.74518	0.0027989	hydroxymethylglutaryl-CoA synthase, putative, expressed
LOC_Os03g03260	-1.25499	1.96e-07	homeobox domain containing protein, expressed
LOC_Os03g03370	-1.80967	0.00120054	fatty acid hydroxylase, putative, expressed
LOC_Os03g03670	-1.72517	1.97e-06	expressed protein
LOC_Os03g03680	-2.05585	0.0122971	transporter family protein, putative, expressed
LOC_Os03g03720	-1.42647	1.03e-22	glyceraldehyde-3-phosphate dehydrogenase, putative, expressed
LOC_Os03g03790	-2.04817	0.000503346	AMP-binding domain containing protein, expressed
LOC_Os03g03890	-1.13607	3.79e-06	protein kinase family protein, putative, expressed
LOC_Os03g04060	-3.07409	1.47e-12	CHIT16 - Chitinase family protein precursor, expressed
LOC_Os03g04070	-1.44007	0.00313136	no apical meristem protein, putative, expressed
LOC_Os03g04650	-1.45582	1.75e-05	cytochrome P450 protein, putative, expressed
LOC_Os03g04670	-4.86658	0.0471437	expressed protein
LOC_Os03g04710	-1.06375	3.13e-06	expressed protein
LOC_Os03g04870	-5.53958	0.00967905	expressed protein
LOC_Os03g05210	-1.74735	0.0238346	WD domain, G-beta repeat domain containing protein, expressed
LOC_Os03g05570	-1.15702	0.00165485	RING-H2 finger protein ATL3F, putative, expressed
LOC_Os03g06290	-1.21585	0.0141535	OsSub27 - Putative Subtilisin homologue, expressed
LOC_Os03g06330	-1.50392	3.11e-20	tyrosine protein kinase domain containing protein, putative, expressed
LOC_Os03g06440	-1.46924	1.5e-05	RNA helicase SDE3, putative, expressed
LOC_Os03g06620	-1.19374	9.41e-10	1,2-dihydroxy-3-keto-5-methylthiopentene dioxygenase protein, putative, expressed
LOC_Os03g06630	-1.01538	0.00117903	heat stress transcription factor, putative, expressed
LOC_Os03g06750	-1.39912	0.0145357	expressed protein
LOC_Os03g06970	-2.56429	0.0306981	tetratricopeptide repeat domain containing protein, expressed
LOC_Os03g07250	-2.95062	0.0325763	cytochrome P450, putative, expressed
LOC_Os03g07300	-1.27787	4.69e-08	ribulose-phosphate 3-epimerase, chloroplast precursor, putative, expressed
LOC_Os03g08310	-5.88035	8.98e-20	ZIM domain containing protein, putative, expressed
LOC_Os03g08410	-3.00221	0.0297844	flavin-containing monooxygenase family protein, putative, expressed
LOC_Os03g08460	-1.60066	3.7e-17	AP2 domain containing protein, expressed
LOC_Os03g08920	-3.03586	0.0325042	Zinc finger, C3HC4 type domain containing protein, expressed
LOC_Os03g08960	-1.42495	0.00231343	homeobox associated leucine zipper, putative, expressed
LOC_Os03g08999	-1.81893	7.58e-09	dehydrogenase, putative, expressed
LOC_Os03g09170	-2.35279	7.04e-08	ethylene-responsive transcription factor, putative, expressed
LOC_Os03g09230	-1.32837	0.0262006	LTPL69 - Protease inhibitor/seed storage/LTP family protein precursor, expressed
LOC_Os03g09830	-1.77959	0.00145605	expressed protein
LOC_Os03g09880	-4.17517	4.06e-22	AIR12, putative, expressed
LOC_Os03g09930	-1.12858	0.000218594	sulfate transporter, putative, expressed
LOC_Os03g10050	-1.21688	0.0099607	serine acetyltransferase protein, putative, expressed
LOC_Os03g10080	-1.30177	4.65e-16	expressed protein
LOC_Os03g10090	-1.67701	2.38e-14	transporter family protein, putative, expressed
LOC_Os03g10100	-3.32069	2.15e-09	transporter family protein, putative, expressed
LOC_Os03g10300	-6.48877	0.00191402	haemolysin-III, putative, expressed
LOC_Os03g10740	-4.48246	7.93e-20	expressed protein
LOC_Os03g11180	-5.81922	0.00105203	cysteine proteinase inhibitor 6 precursor, putative, expressed
LOC_Os03g11590	-1.23657	1.46e-10	integral membrane protein, putative, expressed
LOC_Os03g11734	-2.9254	3.21e-10	MATE efflux protein, putative, expressed
LOC_Os03g11900	-1.07531	0.0136091	transporter family protein, putative, expressed
LOC_Os03g12150	-1.49666	5.33e-05	serine/threonine-protein kinase receptor precursor, putative, expressed
LOC_Os03g12260	-1.79863	0.000144718	cytochrome P450 protein, putative, expressed
LOC_Os03g12510	-8.25118	3.86e-74	non-symbiotic hemoglobin 2, putative, expressed
LOC_Os03g12530	-1.18006	4.02e-07	cation efflux family protein, putative, expressed
LOC_Os03g12620	-1.67874	0.0457819	glycosyl hydrolases family 17, putative, expressed
LOC_Os03g12660	-1.75785	0.00125768	cytochrome P450, putative, expressed
LOC_Os03g12700	-4.17075	1.46e-52	expressed protein
LOC_Os03g12790	-1.37201	1.33e-05	MATE efflux family protein, putative, expressed
LOC_Os03g12990	-1.74576	3.67e-21	phytosulfokines precursor, putative, expressed
LOC_Os03g13210	-1.76411	5.61e-06	peroxidase precursor, putative, expressed
LOC_Os03g13300	-2.04898	0.0187503	glutamate decarboxylase, putative, expressed
LOC_Os03g13390	-3.44825	2.81e-26	oxidoreductase, aldo/keto reductase family protein, putative, expressed
LOC_Os03g13640	-1.76091	0.000979127	expressed protein
LOC_Os03g13870	-2.01049	7.83e-38	expressed protein
LOC_Os03g14040	-1.37693	2.19e-11	expressed protein
LOC_Os03g14560	-6.15942	5.3e-05	cytochrome P450, putative, expressed
LOC_Os03g14590	-1.37676	7.32e-16	calcium-binding EF hand family protein, putative, expressed
LOC_Os03g14630	-2.22595	1.47e-08	LTPL106 - Protease inhibitor/seed storage/LTP family protein precursor, expressed
LOC_Os03g14669	-1.99029	7.11e-46	core histone H2A/H2B/H3/H4, putative, expressed
LOC_Os03g14880	-1.27538	0.00335523	expressed protein
LOC_Os03g15080	-1.30344	0.00176535	expressed protein
LOC_Os03g15250	-2.03222	0.0415314	lectin-like receptor kinase, putative, expressed
LOC_Os03g15340	-5.90876	0.00192888	plastocyanin-like domain containing protein, putative, expressed
LOC_Os03g15530	-1.15849	0.000111683	expressed protein
LOC_Os03g16050	-1.48972	9.51e-23	fructose-1,6-bisphosphatase, putative, expressed
LOC_Os03g16060	-1.04577	0.0195117	expressed protein
LOC_Os03g16610	-1.24088	0.0386687	laccase precursor protein, putative, expressed
LOC_Os03g17174	-1.1894	1.29e-08	PsbP, putative, expressed
LOC_Os03g17230	-1.75803	0.00541367	NAD dependent epimerase/dehydratase family domain containing protein, expressed
LOC_Os03g17480	-4.39189	1.19e-22	IN2-1 protein, putative, expressed
LOC_Os03g17520	-1.16982	1.4e-06	CDP-alcohol phosphatidyltransferase, putative, expressed
LOC_Os03g17870	-1.9212	0.0131713	metallothionein, putative, expressed
LOC_Os03g18070	-2.17121	1.29e-09	omega-3 fatty acid desaturase, chloroplast precursor, putative, expressed
LOC_Os03g18200	-1.28721	4.11e-10	heat shock protein DnaJ, putative, expressed
LOC_Os03g18220	-1.39322	0.00214641	pyruvate decarboxylase isozyme 2, putative, expressed
LOC_Os03g18250	-9.44177	1.2e-96	expressed protein
LOC_Os03g18260	-1.8345	0.0103326	expressed protein
LOC_Os03g18640	-3.02796	3.13e-07	laccase precursor protein, putative, expressed
LOC_Os03g18740	-2.41129	5.45e-08	oxidoreductase, short chain dehydrogenase/reductase family, putative, expressed
LOC_Os03g19260	-1.69894	0.000145654	expressed protein
LOC_Os03g19420	-8.85597	1.52e-71	nicotianamine synthase, putative, expressed
LOC_Os03g19427	-8.61167	3.61e-146	nicotianamine synthase, putative, expressed
LOC_Os03g19436	-1.73629	0.00896287	expressed protein
LOC_Os03g19700	-3.34488	1.08e-13	plant protein of unknown function domain containing protein, expressed
LOC_Os03g20330	-2.29915	7.4e-09	VQ domain containing protein, putative, expressed
LOC_Os03g20480	-1.92533	0.0366114	expressed protein
LOC_Os03g20600	-1.57421	0.000217235	expressed protein
LOC_Os03g20680	-7.7343	2.41e-105	late embryogenesis abundant protein 1, putative, expressed
LOC_Os03g20700	-1.42987	1.2e-14	magnesium-chelatase, putative, expressed
LOC_Os03g20970	-1.00667	0.0023615	phospholipid-transporting ATPase 1, putative, expressed
LOC_Os03g21060	-1.27033	0.0035846	No apical meristem protein, putative, expressed
LOC_Os03g21560	-1.90056	5.5e-20	photosystem II 11 kD protein, putative, expressed
LOC_Os03g21590	-1.74474	7.41e-14	expressed protein
LOC_Os03g21710	-2.68235	0.00192132	WRKY79, expressed
LOC_Os03g22170	-1.71648	0.00166186	AP2 domain containing protein, expressed
LOC_Os03g22200	-1.27757	0.000135339	nodulin MtN3 family protein, putative, expressed
LOC_Os03g22230	-2.18722	9.23e-06	POEI47 - Pollen Ole e I allergen and extensin family protein precursor, expressed
LOC_Os03g22330	-1.57501	3.16e-18	blue-light photoreceptor PHR2, putative, expressed
LOC_Os03g22370	-2.22812	2.02e-33	ultraviolet-B-repressible protein, putative, expressed
LOC_Os03g22634	-7.06529	1.51e-05	terpene synthase, putative, expressed
LOC_Os03g22810	-1.97187	2.05e-07	copper/zinc superoxide dismutase, putative, expressed
LOC_Os03g24430	-6.39268	0.000567503	cytokinin-O-glucosyltransferase 3, putative, expressed
LOC_Os03g24640	-5.68553	0.00516496	terpene synthase, putative, expressed
LOC_Os03g24650	-4.0009	0.0186796	terpene synthase family, metal binding domain containing protein, expressed
LOC_Os03g25080	-5.36408	0.0209593	OsFBX86 - F-box domain containing protein, expressed
LOC_Os03g25150	-1.13438	0.0261573	transposon protein, putative, unclassified, expressed
LOC_Os03g25500	-2.1195	0.000530022	cytochrome P450 72A1, putative, expressed
LOC_Os03g25610	-1.09882	0.01881	heavy metal-associated domain containing protein, expressed
LOC_Os03g25869	-1.91637	0.0304028	amino acid permease family protein, putative, expressed
LOC_Os03g26210	-4.78628	1.61e-125	helix-loop-helix DNA-binding domain containing protein, expressed
LOC_Os03g26490	-1.69876	0.0125193	expressed protein
LOC_Os03g26530	-1.5533	0.0482214	3-ketoacyl-CoA synthase, putative, expressed
LOC_Os03g26870	-1.84631	1.47e-21	WD-40 repeat family protein, putative, expressed
LOC_Os03g27080	-1.2406	1.59e-10	calmodulin-binding transcription activator 2, putative, expressed
LOC_Os03g27120	-1.09293	8e-08	ICE-like protease p20 domain containing protein, putative, expressed
LOC_Os03g27210	-1.39011	0.0460197	LOL3, putative, expressed
LOC_Os03g27230	-2.39761	0.000282409	phospho-2-dehydro-3-deoxyheptonate aldolase, chloroplast precursor, putative, expressed
LOC_Os03g27990	-1.53	8.71e-12	STRUBBELIG-RECEPTOR FAMILY 7 precursor, putative, expressed
LOC_Os03g28289	-5.86518	0.0107272	expressed protein
LOC_Os03g29930	-2.25896	1.99e-12	expressed protein
LOC_Os03g29970	-1.51611	2.41e-11	histone-like transcription factor and archaeal histone, putative, expressed
LOC_Os03g30830	-1.05441	0.0296278	X8 domain containing protein, expressed
LOC_Os03g31180	-2.42345	1.41e-15	diacylglycerol kinase 1, putative, expressed
LOC_Os03g31290	-1.29596	0.0114649	membrane-anchored ubiquitin-fold protein, putative, expressed
LOC_Os03g31730	-2.33282	4.7e-45	expressed protein
LOC_Os03g31740	-2.08151	7.61e-11	ZCF37, putative, expressed
LOC_Os03g32050	-4.57489	0.0256669	peroxidase precursor, putative, expressed
LOC_Os03g32230	-4.05817	0.00629103	ZOS3-12 - C2H2 zinc finger protein, expressed
LOC_Os03g32314	-1.12441	0.022626	allene oxide cyclase 4, chloroplast precursor, putative, expressed
LOC_Os03g32490	-4.17541	3.73e-37	DUF1230 domain containing protein, expressed
LOC_Os03g32499	-2.93219	1.22e-68	expressed protein
LOC_Os03g35600	-2.72526	4.91e-07	serine/threonine-protein kinase receptor precursor, putative, expressed
LOC_Os03g36080	-1.00322	2.35e-05	expressed protein
LOC_Os03g36530	-3.53619	8.03e-12	FAD-binding and arabino-lactone oxidase domains containing protein, putative, expressed
LOC_Os03g36750	-1.76937	2.01e-31	cbbY, putative, expressed
LOC_Os03g37240	-1.19678	0.00333825	retrotransposon protein, putative, unclassified, expressed
LOC_Os03g37411	-5.03208	1.09e-11	MATE efflux family protein, putative, expressed
LOC_Os03g37830	-2.26498	5.26e-24	potassium transporter, putative, expressed
LOC_Os03g37840	-3.03175	1.61e-13	potassium transporter, putative, expressed
LOC_Os03g37878	-1.14678	8.09e-08	expressed protein
LOC_Os03g38050	-1.28188	0.0204814	galactosyltransferase, putative, expressed
LOC_Os03g38250	-1.66866	0.0193769	disease resistance RPP13-like protein 1, putative, expressed
LOC_Os03g38800	-2.89956	0.000146512	AAA family ATPase, putative, expressed
LOC_Os03g39610	-2.95915	6.18e-83	chlorophyll A-B binding protein, putative, expressed
LOC_Os03g39650	-3.61632	6.6e-15	cytochrome P450, putative, expressed
LOC_Os03g39760	-1.93643	8.77e-29	cytochrome P450, putative, expressed
LOC_Os03g40100	-1.24857	0.00150489	ACT domain containing protein, expressed
LOC_Os03g40390	-2.01921	0.00829089	expressed protein
LOC_Os03g40670	-2.1407	0.00315212	glycerophosphoryl diester phosphodiesterase family protein, putative, expressed
LOC_Os03g40880	-1.78212	0.0161479	retrotransposon protein, putative, unclassified, expressed
LOC_Os03g41438	-1.69966	1.5e-08	serpin domain containing protein, putative, expressed
LOC_Os03g42080	-4.83875	0.0017987	expressed protein
LOC_Os03g42130	-2.11362	6.72e-06	gibberellin 20 oxidase 2, putative, expressed
LOC_Os03g42710	-2.54028	2.5e-10	WD-40 repeat family protein, putative, expressed
LOC_Os03g42830	-1.25996	0.000115346	MATE efflux family protein, putative, expressed
LOC_Os03g43440	-2.48917	1.71e-08	CAMK_KIN1/SNF1/Nim1_like.17 - CAMK includes calcium/calmodulin depedent protein kinases, expressed
LOC_Os03g43770	-2.04046	0.0120827	OsFBX97 - F-box domain containing protein, expressed
LOC_Os03g43970	-3.62893	0.000374601	amino acid permease family protein, putative, expressed
LOC_Os03g44540	-1.70086	8.31e-09	nuclear transcription factor Y subunit, putative, expressed
LOC_Os03g44740	-2.8647	2.17e-12	cytochrome P450, putative, expressed
LOC_Os03g44880	-5.47617	1.92e-07	Cupin domain containing protein, expressed
LOC_Os03g45170	-1.17103	0.00613635	amino acid permease, putative, expressed
LOC_Os03g45210	-7.83506	2.48e-14	2-aminoethanethiol dioxygenase, putative, expressed
LOC_Os03g45250	-1.70621	0.042094	2-aminoethanethiol dioxygenase, putative, expressed
LOC_Os03g45450	-3.2579	8.1e-06	WRKY60, expressed
LOC_Os03g45860	-3.55875	0.014588	OsSAUR17 - Auxin-responsive SAUR gene family member, expressed
LOC_Os03g46300	-1.55462	0.000401286	expressed protein
LOC_Os03g46454	-7.28012	2.26e-95	metal cation transporter, putative, expressed
LOC_Os03g46470	-2.96101	5.68e-12	metal cation transporter, putative, expressed
LOC_Os03g47050	-1.66955	6.09e-07	expressed protein
LOC_Os03g47470	-1.56437	4.54e-13	STE_PAK_Ste20_STLK.4 - STE kinases include homologs to sterile 7, sterile 11 and sterile 20 from yeast, expressed
LOC_Os03g47610	-1.49942	1.11e-20	thiamine biosynthesis protein thiC, putative, expressed
LOC_Os03g47810	-2.60799	8.15e-07	nodulin family protein, putative, expressed
LOC_Os03g48000	-1.38766	2.81e-17	CorA-like magnesium transporter protein, putative, expressed
LOC_Os03g48030	-2.41449	9.42e-13	integral membrane HPP family protein, putative, expressed
LOC_Os03g48370	-1.42227	8.4e-08	disease resistance RPP13-like protein 1, putative, expressed
LOC_Os03g48970	-1.02764	0.00165354	nuclear transcription factor Y subunit, putative, expressed
LOC_Os03g49350	-1.32492	3.23e-05	lipozygenase protein, putative, expressed
LOC_Os03g49524	-1.98149	0.0133227	anthocyanidin 3-O-glucosyltransferase, putative, expressed
LOC_Os03g49550	-1.43792	0.00533674	glucosyltransferase, putative, expressed
LOC_Os03g50080	-1.34814	9.78e-13	peptidyl-prolyl cis-trans isomerase, FKBP-type, putative, expressed
LOC_Os03g50160	-3.39377	5.74e-05	plastocyanin-like domain containing protein, putative, expressed
LOC_Os03g50310	-2.66685	3.48e-14	CCT/B-box zinc finger protein, putative, expressed
LOC_Os03g50720	-6.46661	0.0418285	expressed protein
LOC_Os03g50880	-1.55117	0.000416153	class I glutamine amidotransferase, putative, expressed
LOC_Os03g51530	-5.86812	1.88e-175	expressed protein
LOC_Os03g51910	-1.40012	8.12e-07	basic helix-loop-helix protein, putative, expressed
LOC_Os03g51930	-1.56551	5.83e-13	expressed protein
LOC_Os03g52680	-3.68632	3.06e-29	expressed protein
LOC_Os03g52720	-2.0957	1.41e-10	magnesium-dependent phosphatase 1, putative, expressed
LOC_Os03g52840	-1.05978	0.00146204	serine hydroxymethyltransferase, mitochondrial precursor, putative, expressed
LOC_Os03g52900	-4.40224	0.0296639	expressed protein
LOC_Os03g52910	-2.08464	0.0283832	uncharacterized UPF0114 domain containing protein, expressed
LOC_Os03g54000	-5.18701	1.04e-39	oligopeptide transporter, putative, expressed
LOC_Os03g54130	-7.78989	1.5e-30	cysteine protease 1 precursor, putative, expressed
LOC_Os03g55020	-1.78218	0.00048374	UDP-glucoronosyl and UDP-glucosyl transferase domain containing protein, expressed
LOC_Os03g55030	-4.71769	0.00141883	UDP-glucoronosyl and UDP-glucosyl transferase domain containing protein, expressed
LOC_Os03g55090	-1.94338	2.27e-05	alpha-glucan phosphorylast isozyme, putative, expressed
LOC_Os03g55250	-1.44873	4.31e-08	cytochrome P450 81E1, putative, expressed
LOC_Os03g55290	-1.1825	7.54e-07	GASR3 - Gibberellin-regulated GASA/GAST/Snakin family protein precursor, expressed
LOC_Os03g55410	-1.92605	2.15e-09	peroxidase precursor, putative, expressed
LOC_Os03g55530	-1.02361	0.018165	HLS, putative, expressed
LOC_Os03g55770	-4.67259	6.95e-30	expressed protein
LOC_Os03g55776	-1.46198	4.41e-06	expressed protein
LOC_Os03g55880	-2.97796	0.00587456	expressed protein
LOC_Os03g56180	-1.63512	2.7e-06	legume lectins beta domain containing protein, expressed
LOC_Os03g56280	-1.17685	0.000175045	lactate/malate dehydrogenase, putative, expressed
LOC_Os03g56370	-4.01809	9.4e-29	methyltransferase, putative, expressed
LOC_Os03g56580	-2.32323	6.9e-20	no apical meristem protein, putative, expressed
LOC_Os03g56930	-7.62115	1.43e-86	app1, putative, expressed
LOC_Os03g57149	-1.39505	9.19e-13	mTERF domain containing protein, expressed
LOC_Os03g57220	-1.84492	4.59e-15	hydroxyacid oxidase 1, putative, expressed
LOC_Os03g57240	-1.25988	2.04e-09	ZOS3-19 - C2H2 zinc finger protein, expressed
LOC_Os03g57310	-1.19798	2.46e-07	syntaxin, putative, expressed
LOC_Os03g57400	-4.1003	0.037322	expressed protein
LOC_Os03g57450	-1.29176	0.0151512	CAMK_CAMK_like.2 - CAMK includes calcium/calmodulin depedent protein kinases, expressed
LOC_Os03g57520	-1.95226	0.0276517	VQ domain containing protein, putative, expressed
LOC_Os03g57680	-2.04785	8.47e-07	aldehyde oxidase, putative, expressed
LOC_Os03g58010	-1.17616	0.0102451	acetyltransferase, GNAT family, putative, expressed
LOC_Os03g58290	-3.75744	0.00336131	indole-3-glycerol phosphate lyase, chloroplast precursor, putative, expressed
LOC_Os03g58300	-3.96822	1.66e-36	indole-3-glycerol phosphate lyase, chloroplast precursor, putative, expressed
LOC_Os03g58420	-2.17625	1.44e-05	WRKY6, expressed
LOC_Os03g58570	-1.11514	0.00811035	WD domain, G-beta repeat domain containing protein, expressed
LOC_Os03g58580	-1.66037	1.55e-10	nodulin, putative, expressed
LOC_Os03g58610	-1.7564	0.0169755	expressed protein
LOC_Os03g58890	-4.14212	7.26e-10	oxidoreductase, putative, expressed
LOC_Os03g58980	-1.69635	0.0141016	Cupin domain containing protein, expressed
LOC_Os03g59030	-4.81813	7.66e-09	UDP-rhamnose rhamnosyltransferase, putative, expressed
LOC_Os03g59460	-3.1903	0.00389673	transcription factor, putative, expressed
LOC_Os03g59774	-1.00783	0.00117874	expressed protein
LOC_Os03g60650	-1.06504	7.28e-05	protein phosphatase 2C, putative, expressed
LOC_Os03g60810	-2.49081	7.79e-10	lectin-like receptor kinase, putative, expressed
LOC_Os03g61290	-6.86718	2.8e-05	ATCHX, putative, expressed
LOC_Os03g61310	-3.24283	9.39e-08	receptor-like protein kinase, putative, expressed
LOC_Os03g61410	-6.02916	0.00588379	expressed protein
LOC_Os03g61470	-1.51809	0.0364298	uncharacterized Cys-rich domain containing protein, putative, expressed
LOC_Os03g61490	-3.43551	5.51e-06	expressed protein
LOC_Os03g61829	-1.48138	8.25e-05	haloacid dehalogenase-like hydrolase family protein, putative, expressed
LOC_Os03g61890	-1.07096	0.000783065	chloroplast protein import component Toc159, putative, expressed
LOC_Os03g62010	-1.54095	2.26e-08	harpin-induced protein 1 domain containing protein, expressed
LOC_Os03g62160	-1.41163	0.00699366	expressed protein
LOC_Os03g62180	-1.04458	8.96e-10	lectin protein kinase family protein, putative, expressed
LOC_Os03g62200	-1.83589	0.00501655	ammonium transporter protein, putative, expressed
LOC_Os03g62780	-1.51679	2.88e-10	S1 RNA binding domain containing protein, expressed
LOC_Os03g63060	-1.5532	0.00584785	P21-Rho-binding domain containing protein, putative, expressed
LOC_Os03g63270	-1.4711	0.000138994	regulatory protein, putative, expressed
LOC_Os03g63330	-3.22875	1.52e-05	aspartokinase, chloroplast precursor, putative, expressed
LOC_Os03g63350	-5.81933	0.000290689	expressed protein
LOC_Os03g63390	-2.68427	9.66e-13	plastocyanin-like domain containing protein, putative, expressed
LOC_Os03g63810	-1.1689	0.0110493	WRKY80, expressed
LOC_Os03g63970	-3.32656	9.54e-68	gibberellin 20 oxidase 1, putative, expressed
LOC_Os03g64020	-1.40935	2.91e-14	expressed protein
LOC_Os03g64070	-1.16804	1.69e-05	uncharacterized protein PA4923, putative, expressed
LOC_Os03g64130	-1.36289	0.0462471	avr9/Cf-9 rapidly elicited protein, putative, expressed
LOC_Os03g64150	-1.39037	2.9e-05	MATE efflux family protein, putative, expressed
LOC_Os04g01140	-2.14355	0.00998439	cytochrome P450 93A2, putative, expressed
LOC_Os04g01510	-1.13596	3.56e-05	DUF1295 domain containing protein, putative, expressed
LOC_Os04g01520	-1.72047	9.37e-11	expressed protein
LOC_Os04g01810	-6.4865	0.0037861	terpene synthase, putative, expressed
LOC_Os04g02030	-1.93919	3.98e-06	rp1, putative, expressed
LOC_Os04g02040	-2.85169	0.00447273	NBS-LRR, putative, expressed
LOC_Os04g02620	-2.64188	0.00103689	oxidoreductase, short chain dehydrogenase/reductase family, putative, expressed
LOC_Os04g05070	-1.76636	0.00266063	expressed protein
LOC_Os04g05560	-6.36792	0.00162695	kinase, putative, expressed
LOC_Os04g05650	-1.66059	2.99e-14	expressed protein
LOC_Os04g06520	-1.24653	0.00856701	expressed protein
LOC_Os04g07110	-5.16338	1.04e-17	expressed protein
LOC_Os04g07260	-3.69536	3.25e-07	expressed protein
LOC_Os04g08060	-1.06877	0.00337514	ZOS4-03 - C2H2 zinc finger protein, expressed
LOC_Os04g08180	-1.08961	0.0165276	expressed protein
LOC_Os04g08550	-2.29815	1.12e-12	oxidoreductase, aldo/keto reductase family protein, putative, expressed
LOC_Os04g09260	-2.40023	0.0114636	transferase family protein, putative, expressed
LOC_Os04g09680	-2.85426	0.000777655	caffeic acid 3-O-methyltransferase, putative, expressed
LOC_Os04g09900	-4.74228	0.00406895	ent-kaurene synthase, chloroplast precursor, putative, expressed
LOC_Os04g10000	-5.14055	4.39e-05	sex determination protein tasselseed-2, putative, expressed
LOC_Os04g10010	-4.49518	0.000396399	sex determination protein tasselseed-2, putative, expressed
LOC_Os04g10060	-5.84082	0.000103214	ent-kaurene synthase, chloroplast precursor, putative, expressed
LOC_Os04g10160	-5.41155	1.56e-06	cytochrome P450, putative, expressed
LOC_Os04g10750	-4.06211	1.82e-11	inorganic phosphate transporter, putative, expressed
LOC_Os04g10924	-4.26646	3.46e-15	expressed protein
LOC_Os04g10940	-5.73421	4.41e-11	expressed protein
LOC_Os04g11400	-2.23645	8.62e-13	expressed protein
LOC_Os04g12000	-5.42328	0.0099129	retrotransposon protein, putative, unclassified, expressed
LOC_Os04g12010	-1.34603	7.34e-07	glycosyltransferase, putative, expressed
LOC_Os04g12530	-2.09939	0.0340956	amino acid transporter family protein, putative, expressed
LOC_Os04g12580	-3.4047	4.87e-10	receptor-like protein kinase, putative, expressed
LOC_Os04g12820	-1.54301	1.85e-09	expressed protein
LOC_Os04g12830	-4.90497	7.3e-05	expressed protein
LOC_Os04g13140	-6.77526	5.67e-06	vignain precursor, putative, expressed
LOC_Os04g13220	-1.48057	1.71e-09	ABC transporter family protein, putative, expressed
LOC_Os04g13480	-6.55843	0.000143445	response regulator receiver domain containing protein, expressed
LOC_Os04g14220	-1.47875	7.58e-07	disease resistance protein RPM1, putative, expressed
LOC_Os04g15530	-2.32778	0.0152204	retrotransposon protein, putative, Ty1-copia subclass, expressed
LOC_Os04g15580	-2.06931	4.12e-17	serine/threonine-protein kinase receptor precursor, putative, expressed
LOC_Os04g15650	-3.10994	8.57e-11	Leucine Rich Repeat family protein, expressed
LOC_Os04g15660	-2.55612	1.27e-09	receptor kinase, putative, expressed
LOC_Os04g15690	-2.04287	1.33e-06	DSBA-like thioredoxin domain containing protein, expressed
LOC_Os04g15840	-2.06182	0.0110376	expansin precursor, putative, expressed
LOC_Os04g15920	-3.08158	3.44e-12	dehydrogenase, putative, expressed
LOC_Os04g16080	-2.16642	5.3e-09	transposon protein, putative, CACTA, En/Spm sub-class, expressed
LOC_Os04g16130	-8.539	1.16e-07	transposon protein, putative, Ac/Ds sub-class, expressed
LOC_Os04g16140	-9.46654	2.44e-12	expressed protein
LOC_Os04g16680	-1.96564	1.08e-20	fructose-1,6-bisphosphatase, putative, expressed
LOC_Os04g16740	-5.9458	0.00623185	ATP synthase subunit alpha, putative, expressed
LOC_Os04g16748	-5.30639	0.0147077	ATP synthase B chain, putative, expressed
LOC_Os04g16886	-4.95098	0.0370104	chloroplast 30S ribosomal protein S7, putative, expressed
LOC_Os04g17100	-2.14459	3.88e-25	heavy metal-associated domain containing protein, expressed
LOC_Os04g17669	-3.58845	0.00304903	expressed protein
LOC_Os04g19750	-4.3394	0.0414917	OsFBL11 - F-box domain and LRR containing protein, expressed
LOC_Os04g20164	-2.80516	4.41e-61	amine oxidase precursor, putative, expressed
LOC_Os04g20680	-1.13926	0.0154925	wall-associated receptor kinase 3 precursor, putative, expressed
LOC_Os04g21350	-8.89478	9.57e-127	flowering promoting factor-like 1, putative, expressed
LOC_Os04g22120	-3.93118	7.9e-05	protein kinase, putative, expressed
LOC_Os04g22380	-1.49127	8.39e-09	short chain dehydrogenase/reductase protein, putative, expressed
LOC_Os04g22900	-1.00023	0.000125981	jasmonate-induced protein, putative, expressed
LOC_Os04g23440	-1.01335	0.00133812	helix-loop-helix DNA-binding domain containing protein, expressed
LOC_Os04g23550	-3.92123	0.00236912	basic helix-loop-helix family protein, putative, expressed
LOC_Os04g23720	-1.54833	0.0274692	lectin protein kinase family protein, putative, expressed
LOC_Os04g24130	-3.52806	0.0266914	expressed protein
LOC_Os04g24220	-1.0003	1.57e-05	OsWAK32 - OsWAK receptor-like protein kinase, expressed
LOC_Os04g24510	-5.43006	0.0435313	OsWAK36 - OsWAK receptor-like protein kinase, expressed
LOC_Os04g24750	-5.02544	0.00943089	aspartic proteinase nepenthesin precursor, putative, expressed
LOC_Os04g25370	-2.26854	0.00313342	cytokinin-O-glucosyltransferase 2, putative, expressed
LOC_Os04g25440	-1.43334	1.37e-10	cytokinin-O-glucosyltransferase 2, putative, expressed
LOC_Os04g27020	-7.05902	0.0107668	cytochrome P450, putative, expressed
LOC_Os04g27060	-2.40013	2.37e-05	oxidoreductase, aldo/keto reductase family protein, putative, expressed
LOC_Os04g27096	-2.14851	1.66e-05	expressed protein
LOC_Os04g27340	-2.00025	0.000256863	terpene synthase, putative, expressed
LOC_Os04g27400	-6.20286	0.00269325	terpene synthase, putative, expressed
LOC_Os04g27410	-5.40645	0.00231653	MYB family transcription factor, putative, expressed
LOC_Os04g28410	-7.58467	7.47e-07	expressed protein
LOC_Os04g28780	-1.29549	0.00554757	serine/threonine-protein kinase receptor precursor, putative, expressed
LOC_Os04g28990	-1.82142	0.010233	dehydrogenase, putative, expressed
LOC_Os04g29580	-3.49306	6.56e-21	OsWAK37 - OsWAK short gene, expressed
LOC_Os04g29680	-4.13463	4.07e-07	OsWAK38 - OsWAK receptor-like protein kinase, expressed
LOC_Os04g29960	-2.71844	3.34e-05	OsWAK43 - OsWAK receptor-like protein kinase, expressed
LOC_Os04g30010	-6.65748	2.93e-38	OsWAK45 - OsWAK receptor-like protein kinase, expressed
LOC_Os04g30240	-2.85827	7.66e-15	OsWAK60 - OsWAK receptor-like protein kinase, expressed
LOC_Os04g30250	-3.98236	4.76e-22	wall-associated receptor kinase-like 5 precursor, putative, expressed
LOC_Os04g30340	-1.9528	0.00100265	wall-associated receptor kinase, putative, expressed
LOC_Os04g30360	-4.82142	0.0122524	OsWAK58 - OsWAK receptor-like protein kinase, expressed
LOC_Os04g30410	-1.74421	0.00172532	expressed protein
LOC_Os04g30490	-3.54552	7.26e-11	MATE efflux family protein, putative, expressed
LOC_Os04g31030	-1.02649	0.00112575	nitrate-induced NOI protein, expressed
LOC_Os04g31290	-9.1541	1.22e-61	helix-loop-helix DNA-binding domain containing protein, expressed
LOC_Os04g31430	-5.36684	0.0236878	RALFL30 - Rapid ALkalinization Factor RALF family protein precursor, putative, expressed
LOC_Os04g32680	-2.13672	3.76e-05	POEI20 - Pollen Ole e I allergen and extensin family protein precursor, expressed
LOC_Os04g32800	-2.31449	0.0234752	basic proline-rich protein, putative, expressed
LOC_Os04g32920	-2.48804	9.01e-08	potassium transporter, putative, expressed
LOC_Os04g33070	-3.2721	0.000232642	expressed protein
LOC_Os04g33110	-1.98324	0.000504184	expressed protein
LOC_Os04g33310	-2.18743	2.93e-10	expressed protein
LOC_Os04g33390	-2.55693	0.000544878	prephenate dehydratase domain containing protein, expressed
LOC_Os04g33660	-2.56162	1.46e-10	bifunctional monodehydroascorbate reductase and carbonic anhydrasenectarin-3 precursor, putative, expressed
LOC_Os04g33700	-1.14082	0.000109395	ABC transmembrane transporter domain containing protein, expressed
LOC_Os04g33830	-2.03098	2.19e-40	membrane protein, putative, expressed
LOC_Os04g33885	-1.77268	1.82e-06	expressed protein
LOC_Os04g34250	-2.07366	0.00474058	serine/threonine-protein kinase receptor precursor, putative, expressed
LOC_Os04g34270	-1.60452	0.0482095	serine/threonine-protein kinase receptor precursor, putative, expressed
LOC_Os04g34290	-5.84815	0.000105249	protein kinase, putative, expressed
LOC_Os04g34320	-5.98946	0.00129282	S-domain receptor-like protein kinase, putative, expressed
LOC_Os04g34530	-3.08118	0.00252423	integral membrane protein DUF6 containing protein, expressed
LOC_Os04g34580	-3.16791	1.88e-09	FAD binding domain containing protein, expressed
LOC_Os04g34610	-1.66656	1.98e-22	expressed protein
LOC_Os04g34699	-1.40832	0.00419492	expressed protein
LOC_Os04g35140	-2.15387	0.000131547	OsSub41 - Putative Subtilisin homologue, expressed
LOC_Os04g35270	-3.38465	0.0414028	alpha-1,4-fucosyltransferase, putative, expressed
LOC_Os04g35880	-1.0462	0.00205164	retrotransposon protein, putative, unclassified, expressed
LOC_Os04g36680	-2.83897	0.0377883	MLO domain containing protein, putative, expressed
LOC_Os04g36720	-1.05673	0.000352566	ferric-chelate reductase, putative, expressed
LOC_Os04g36760	-1.14818	0.000250552	enzyme of the cupin superfamily protein, putative, expressed
LOC_Os04g37550	-1.46137	0.0313458	aspartic proteinase nepenthesin-2 precursor, putative, expressed
LOC_Os04g37619	-1.50822	8.41e-22	zeaxanthin epoxidase, chloroplast precursor, putative, expressed
LOC_Os04g37980	-1.34295	7.28e-05	transporter family protein, putative, expressed
LOC_Os04g38042	-4.69597	1.44e-16	retrotransposon protein, putative, unclassified, expressed
LOC_Os04g38390	-1.01748	0.00020895	wound/stress protein, putative, expressed
LOC_Os04g38410	-2.95407	1.66e-27	chlorophyll A-B binding protein, putative, expressed
LOC_Os04g38600	-2.72636	1.34e-61	glyceraldehyde-3-phosphate dehydrogenase, putative, expressed
LOC_Os04g38940	-1.41416	0.000248054	integral membrane protein, putative, expressed
LOC_Os04g39140	-1.13588	2.09e-05	acetyltransferase, GNAT family, putative, expressed
LOC_Os04g39290	-2.76525	0.000233851	heavy metal transport/detoxification protein, putative, expressed
LOC_Os04g39300	-2.85781	6.97e-05	heavy metal transport/detoxification protein, putative, expressed
LOC_Os04g39320	-2.27438	1.98e-06	expressed protein
LOC_Os04g39360	-2.33716	0.00450541	heavy metal transport/detoxification protein, putative, expressed
LOC_Os04g39380	-3.46211	8.53e-15	heavy metal transport/detoxification protein, putative, expressed
LOC_Os04g39930	-3.83749	1.06e-08	receptor-like protein kinase, putative, expressed
LOC_Os04g40100	-3.79927	1.36e-11	BTBN11 - Bric-a-Brac, Tramtrack, Broad Complex BTB domain with non-phototropic hypocotyl 3 NPH3 domain, expressed
LOC_Os04g40440	-3.53882	4.95e-06	expressed protein
LOC_Os04g40580	-4.87064	0.0263067	O-acyltransferase, putative, expressed
LOC_Os04g41050	-2.60451	0.0263067	zinc finger, C3HC4 type domain containing protein, expressed
LOC_Os04g41340	-2.35351	2.91e-61	4-nitrophenylphosphatase, putative, expressed
LOC_Os04g41400	-1.34076	3.64e-08	peptide transporter PTR2, putative, expressed
LOC_Os04g41620	-1.59594	0.00125128	CHIT2 - Chitinase family protein precursor, expressed
LOC_Os04g41970	-2.22256	0.000273473	endoglucanase, putative, expressed
LOC_Os04g43060	-2.14545	8.78e-05	enzyme of the cupin superfamily protein, putative, expressed
LOC_Os04g43070	-3.01998	1.02e-48	ammonium transporter protein, putative, expressed
LOC_Os04g43270	-7.99385	1.36e-05	WAX2, putative, expressed
LOC_Os04g43680	-1.42985	8.34e-07	MYB family transcription factor, putative, expressed
LOC_Os04g44250	-3.91456	0.00128452	cytokinin-O-glucosyltransferase 3, putative, expressed
LOC_Os04g44670	-1.73515	0.0233786	AP2 domain containing protein, expressed
LOC_Os04g44900	-1.07428	1.25e-06	lectin-like receptor kinase, putative, expressed
LOC_Os04g44910	-1.25322	3.78e-08	receptor like protein kinase, putative, expressed
LOC_Os04g44924	-4.83566	2.88e-63	short-chain dehydrogenase/reductase, putative, expressed
LOC_Os04g44930	-1.38141	0.0101342	expressed protein
LOC_Os04g44950	-2.2486	5.94e-14	short-chain dehydrogenase/reductase, putative, expressed
LOC_Os04g45210	-1.56733	6.11e-06	peroxisomal biogenesis factor 11, putative, expressed
LOC_Os04g45860	-3.03137	2.36e-15	transposon protein, putative, unclassified, expressed
LOC_Os04g46000	-1.19735	0.000721279	cyclin, putative, expressed
LOC_Os04g46130	-2.16337	1.26e-23	plastocyanin-like domain containing protein, putative, expressed
LOC_Os04g46444	-6.02261	0.00332912	expressed protein
LOC_Os04g46470	-2.10021	7.62e-10	carotenoid cleavage dioxygenase 7, chloroplast precursor, putative, expressed
LOC_Os04g46940	-2.03494	4.26e-08	copper-transporting ATPase 3, putative, expressed
LOC_Os04g47420	-3.68127	3.45e-06	transmembrane amino acid transporter protein, putative, expressed
LOC_Os04g47770	-1.75078	8.8e-09	cis-zeatin O-glucosyltransferase, putative, expressed
LOC_Os04g47890	-2.27893	5.36e-07	MYB family transcription factor, putative, expressed
LOC_Os04g48130	-2.34759	0.000205687	OsRhmbd11 - Putative Rhomboid homologue, expressed
LOC_Os04g48410	-1.44333	0.0122104	copper chaperone for superoxide dismutase, putative, expressed
LOC_Os04g48880	-1.27488	0.000160473	fatty acid hydroxylase, putative, expressed
LOC_Os04g48930	-7.01623	6.95e-28	ferric-chelate reductase, putative, expressed
LOC_Os04g49570	-1.45265	0.000892001	glutamate receptor, putative, expressed
LOC_Os04g49620	-1.56346	0.039229	DUF581 domain containing protein, expressed
LOC_Os04g49660	-1.24531	0.0378212	DUF581 domain containing protein, expressed
LOC_Os04g49670	-1.88015	1.55e-11	DUF581 domain containing protein, expressed
LOC_Os04g49739	-2.91484	0.00277011	purine permease, putative, expressed
LOC_Os04g49748	-2.06454	5.62e-16	purine permease, putative, expressed
LOC_Os04g49757	-1.65843	1.42e-11	purine permease, putative, expressed
LOC_Os04g49890	-1.26916	7.45e-08	multidrug resistance-associated protein, putative, expressed
LOC_Os04g49950	-4.81758	0.0108812	OsFBX150 - F-box domain containing protein, expressed
LOC_Os04g50770	-1.73816	0.023096	MYB family transcription factor, putative, expressed
LOC_Os04g50880	-7.52625	3.53e-13	phosphoribulokinase/Uridine kinase family protein, expressed
LOC_Os04g50950	-2.10742	6.79e-08	peptide transporter PTR2, putative, expressed
LOC_Os04g51040	-2.74274	9.33e-06	OsWAK50 - OsWAK receptor-like protein kinase, expressed
LOC_Os04g51400	-1.10923	1.78e-05	zinc finger, C3HC4 type domain containing protein, expressed
LOC_Os04g51454	-1.28455	1.38e-14	expressed protein
LOC_Os04g52190	-2.50606	1.15e-13	vacuolar-sorting receptor precursor, putative, expressed
LOC_Os04g52260	-1.18768	0.0191145	LTPL124 - Protease inhibitor/seed storage/LTP family protein precursor, expressed
LOC_Os04g52440	-2.2701	0.00237856	aminotransferase, putative, expressed
LOC_Os04g52530	-1.786	2.86e-16	heavy metal-associated domain containing protein, expressed
LOC_Os04g52700	-1.1536	4.17e-06	expressed protein
LOC_Os04g52940	-1.12957	0.00283097	SIT4 phosphatase-associated protein domain containing protein, expressed
LOC_Os04g53000	-1.15034	0.00400492	NBS-LRR disease resistance protein, putative, expressed
LOC_Os04g53050	-1.37155	0.0246664	disease resistance RPP13-like protein 1, putative, expressed
LOC_Os04g53060	-3.89549	0.00567457	NBS-LRR disease resistance protein, putative, expressed
LOC_Os04g53180	-2.89286	7.82e-10	expressed protein
LOC_Os04g53230	-2.28307	7.3e-36	aminomethyltransferase, putative, expressed
LOC_Os04g53606	-2.69468	0.00188784	expressed protein
LOC_Os04g53620	-2.16443	4.51e-73	ubiquitin family protein, putative, expressed
LOC_Os04g53680	-2.17868	2.55e-14	cyclin, putative, expressed
LOC_Os04g53860	-1.11341	0.0160368	reductase, putative, expressed
LOC_Os04g53990	-1.15537	0.0140739	ethylene-responsive protein related, putative, expressed
LOC_Os04g54002	-1.85307	0.0103716	serine/threonine-protein kinase receptor precursor, putative, expressed
LOC_Os04g54070	-2.37778	0.033772	receptor-like kinase, putative, expressed
LOC_Os04g54220	-3.80761	8.32e-13	expressed protein
LOC_Os04g54230	-2.77492	1.29e-33	wound induced protein, putative, expressed
LOC_Os04g54240	-3.64591	2.41e-23	wound induced protein, putative, expressed
LOC_Os04g54280	-3.61713	1.1e-26	retrotransposon protein, putative, Ty1-copia subclass, expressed
LOC_Os04g54300	-2.96873	3.61e-36	wound induced protein, putative, expressed
LOC_Os04g54310	-2.48518	2.7e-20	expressed protein
LOC_Os04g54474	-1.19669	8.81e-08	transcription factor, putative, expressed
LOC_Os04g54560	-2.02272	1.09e-08	transferase family protein, putative, expressed
LOC_Os04g54630	-2.27762	8.33e-28	expressed protein
LOC_Os04g54640	-1.37595	7.06e-07	peptidase, cysteine peptidase active site, putative, expressed
LOC_Os04g55180	-1.54607	7.08e-13	hydrolase, alpha/beta fold family domain containing protein, expressed
LOC_Os04g55420	-1.62949	0.00880107	leucine-rich repeat family protein, putative, expressed
LOC_Os04g55440	-1.81738	0.0176702	Cf-4A protein, putative, expressed
LOC_Os04g55800	-2.70281	4.09e-07	sulfate transporter, putative, expressed
LOC_Os04g56230	-3.00808	5.46e-87	polyprenyl synthetase, putative, expressed
LOC_Os04g56240	-3.52923	1.13e-127	lipase, putative, expressed
LOC_Os04g56400	-3.04356	2.64e-88	glutamine synthetase, catalytic domain containing protein, expressed
LOC_Os04g57390	-1.70981	1.71e-09	acyl-protein thioesterase, putative, expressed
LOC_Os04g57400	-1.96338	1.14e-23	methylthioribose kinase, putative, expressed
LOC_Os04g57410	-3.20833	2.68e-69	methylthioribose kinase, putative, expressed
LOC_Os04g57430	-1.71614	4.25e-08	uncharacterized protein At4g06744 precursor, putative, expressed
LOC_Os04g57560	-1.31743	0.00182684	amine oxidase, flavin-containing, domain containing protein, expressed
LOC_Os04g57630	-1.22233	9.68e-14	phytosulfokine receptor precursor, putative, expressed
LOC_Os04g57870	-1.51515	5.75e-09	expressed protein
LOC_Os04g57930	-1.35558	1.29e-17	thioredoxin, putative, expressed
LOC_Os04g58200	-2.91659	0.00357033	protochlorophyllide reductase A, chloroplast precursor, putative, expressed
LOC_Os04g58220	-3.02291	0.0042224	transporter family protein, putative, expressed
LOC_Os04g58390	-2.04058	0.00180587	allantoinase, putative, expressed
LOC_Os04g58400	-1.14191	0.0458748	tRNA synthetase, putative, expressed
LOC_Os04g58710	-1.00878	0.000387239	AMP-binding domain containing protein, expressed
LOC_Os04g58810	-2.22776	0.000281968	CAF1 family ribonuclease containing protein, putative, expressed
LOC_Os04g58920	-2.28551	0.000677574	U-box domain-containing protein, putative, expressed
LOC_Os04g59210	-1.88991	6.35e-08	peroxidase precursor, putative, expressed
LOC_Os04g59440	-2.42044	6.28e-28	chlorophyll A-B binding protein, putative, expressed
LOC_Os04g59520	-1.09834	0.022626	anthranilate phosphoribosyltransferase, putative, expressed
LOC_Os04g59540	-1.45692	0.000181189	phosphatidylinositol-4-phosphate 5-Kinase, putative, expressed
LOC_Os04g59610	-1.13538	2e-13	expressed protein
LOC_Os05g01530	-1.34648	1.87e-06	expressed protein
LOC_Os05g01570	-1.44296	5.78e-05	auxin-induced protein 5NG4, putative, expressed
LOC_Os05g01820	-1.05359	4.49e-05	cytochrome b5-like Heme/Steroid binding domain containing protein, expressed
LOC_Os05g02070	-1.08343	0.00764723	expressed protein
LOC_Os05g02200	-2.33202	3.08e-05	cysteine-rich repeat secretory protein 55 precursor, putative, expressed
LOC_Os05g02390	-5.90276	0.00511427	ZOS5-02 - C2H2 zinc finger protein, expressed
LOC_Os05g02430	-1.64916	0.00791243	retrotransposon protein, putative, Ty3-gypsy subclass, expressed
LOC_Os05g03210	-1.92781	0.0019078	OsFBDUF23 - F-box and DUF domain containing protein, expressed
LOC_Os05g03830	-1.14819	6e-07	aminotransferase, putative, expressed
LOC_Os05g03900	-1.21245	5.87e-09	WRKY109, expressed
LOC_Os05g04490	-2.16367	0.00139211	peroxidase precursor, putative, expressed
LOC_Os05g04510	-1.03424	0.0020189	S-adenosylmethionine synthetase, putative, expressed
LOC_Os05g04530	-1.02972	0.00183003	IF, putative, expressed
LOC_Os05g04570	-1.73419	3.3e-07	F-box family protein, putative, expressed
LOC_Os05g04584	-2.21824	0.000313385	transferase family protein, putative, expressed
LOC_Os05g04640	-1.32958	3.11e-07	WRKY5, expressed
LOC_Os05g04680	-1.5263	0.00473553	expressed protein
LOC_Os05g05020	-1.60484	0.0098738	expressed protein
LOC_Os05g05040	-1.7468	0.0209949	expressed protein
LOC_Os05g05600	-1.0328	7.38e-07	ATA15 protein, putative, expressed
LOC_Os05g05620	-2.22517	0.000739921	glutathione S-transferase, putative, expressed
LOC_Os05g05640	-1.65504	0.0296651	pectinesterase inhibitor domain containing protein, putative, expressed
LOC_Os05g05820	-1.31934	0.0165568	pro-resilin precursor, putative, expressed
LOC_Os05g06440	-1.08516	0.0149502	dnaJ homolog subfamily B member 11 precursor, putative, expressed
LOC_Os05g06780	-1.48461	0.0120046	LTPL104 - Protease inhibitor/seed storage/LTP family protein precursor, expressed
LOC_Os05g07140	-1.4016	1.39e-08	zinc finger, C3HC4 type domain containing protein, expressed
LOC_Os05g07420	-1.94518	5.22e-05	S-domain receptor-like protein kinase, putative, expressed
LOC_Os05g07870	-1.08554	6.34e-06	triose phosphate/phosphate translocator, non-green plastid,chloroplast precursor, putative, expressed
LOC_Os05g07880	-7.60194	5.05e-07	phospholipase D, putative, expressed
LOC_Os05g08640	-1.47829	1.3e-12	transferase family protein, putative, expressed
LOC_Os05g08900	-2.81576	1.07e-05	expressed protein
LOC_Os05g10310	-2.9718	1.56e-12	acid phosphatase, putative, expressed
LOC_Os05g10650	-2.55538	1.52e-07	6-phosphofructokinase, putative, expressed
LOC_Os05g10670	-1.14218	6.45e-09	zinc finger CCCH type family protein, putative, expressed
LOC_Os05g10690	-1.42859	1.39e-12	Myb transcription factor, putative, expressed
LOC_Os05g10930	-1.6275	1.34e-10	OsGrx_C15 - glutaredoxin subgroup III, expressed
LOC_Os05g11130	-1.10385	0.00126394	cytochrome P450, putative, expressed
LOC_Os05g11210	-1.76024	0.00453102	lachrymatory factor synthase, putative, expressed
LOC_Os05g11320	-5.73848	3.17e-19	metallothionein-like protein 3B, putative, expressed
LOC_Os05g11428	-2.40155	4.65e-21	expressed protein
LOC_Os05g11510	-1.21826	2.83e-06	B-box zinc finger family protein, putative, expressed
LOC_Os05g11720	-1.89345	0.0010542	zinc finger, C3HC4 type domain containing protein, expressed
LOC_Os05g12210	-3.76599	0.00788643	chalcone synthase, putative, expressed
LOC_Os05g12320	-5.2316	0.0438237	nodulin MtN3 family protein, putative, expressed
LOC_Os05g12450	-4.33952	8.21e-20	hydroquinone glucosyltransferase, putative, expressed
LOC_Os05g12630	-5.89977	3.49e-12	expressed protein
LOC_Os05g12640	-3.36571	0.000288624	BURP domain containing protein, expressed
LOC_Os05g13360	-2.36946	0.039227	expressed protein
LOC_Os05g13490	-2.315	0.0209089	BURP domain containing protein, expressed
LOC_Os05g13860	-1.7978	0.000156046	expressed protein
LOC_Os05g14240	-1.40012	2.88e-07	aquaporin protein, putative, expressed
LOC_Os05g14270	-1.46503	2.29e-13	expressed protein
LOC_Os05g14740	-1.00981	0.0314064	expressed protein
LOC_Os05g14880	-1.23973	0.0127676	proline-rich family protein, putative, expressed
LOC_Os05g15160	-1.06427	3.66e-12	phosphate/phosphate translocator, putative, expressed
LOC_Os05g15230	-3.47227	0.0159298	plant protein of unknown function domain containing protein, expressed
LOC_Os05g16300	-1.85666	3.76e-08	expressed protein
LOC_Os05g18280	-1.33908	5.56e-09	kelch domain containing protein, putative, expressed
LOC_Os05g19910	-1.49132	0.00260776	transferase family protein, putative, expressed
LOC_Os05g20350	-1.70768	0.026036	expressed protein
LOC_Os05g22614	-2.89437	2.3e-23	PTAC16, putative, expressed
LOC_Os05g22730	-1.37952	1.12e-10	expressed protein
LOC_Os05g22840	-5.95155	0.00194124	expressed protein
LOC_Os05g24140	-1.08654	0.0190962	tetracycline transporter-like protein 1, putative, expressed
LOC_Os05g24520	-2.23535	0.000369612	retrotransposon protein, putative, Ty3-gypsy subclass, expressed
LOC_Os05g24650	-1.25924	0.00349487	DUF567 domain containing protein, putative, expressed
LOC_Os05g24684	-1.07396	6.51e-06	structural constituent of ribosome, putative, expressed
LOC_Os05g25350	-1.24476	6.75e-05	TKL_IRAK_CrRLK1L-1.12 - The CrRLK1L-1 subfamily has homology to the CrRLK1L homolog, expressed
LOC_Os05g25370	-3.08275	0.00707731	TKL_IRAK_CrRLK1L-1.2 - The CrRLK1L-1 subfamily has homology to the CrRLK1L homolog, expressed
LOC_Os05g25630	-2.94536	0.0318558	inhibitor I family protein, putative, expressed
LOC_Os05g25770	-1.04015	0.00549975	WRKY45, expressed
LOC_Os05g25920	-1.93763	2.08e-05	expressed protein
LOC_Os05g26840	-1.21427	1.05e-07	permease domain containing protein, putative, expressed
LOC_Os05g28210	-10.537	9.08e-42	small hydrophilic plant seed protein, putative, expressed
LOC_Os05g29676	-2.69139	0.0420933	RING-H2 finger protein, putative, expressed
LOC_Os05g29750	-3.69798	5.31e-08	cytochrome P450 71E1, putative, expressed
LOC_Os05g29810	-2.95838	2.51e-07	AP2 domain containing protein, expressed
LOC_Os05g29990	-1.26016	0.00688927	NAD dependent epimerase/dehydratase family domain containing protein, expressed
LOC_Os05g30160	-2.08166	0.00321601	expressed protein
LOC_Os05g30250	-2.05165	3.27e-12	Os5bglu19 - beta-glucosidase homologue, similar to G. max isohydroxyurate hydrolase, expressed
LOC_Os05g30280	-1.13664	8.68e-05	Os5bglu20 - beta-glucosidase homologue, similar to G. max isohydroxyurate hydrolase, expressed
LOC_Os05g30500	-1.52646	0.000546752	expressed protein
LOC_Os05g30640	-1.92601	1.43e-06	leucine zipper protein-like, putative, expressed
LOC_Os05g30760	-4.09145	1.86e-12	esterase, putative, expressed
LOC_Os05g31040	-1.08103	0.0390007	cytokinin dehydrogenase precursor, putative, expressed
LOC_Os05g31670	-6.68074	1.43e-33	AWPM-19-like membrane family protein, putative, expressed
LOC_Os05g31740	-2.56669	0.000137685	cytochrome P450 86A2, putative, expressed
LOC_Os05g31890	-2.615	1.81e-07	aspartyl protease family protein, putative, expressed
LOC_Os05g32070	-3.43316	0.00747809	LRP1, putative, expressed
LOC_Os05g32230	-2.2163	1.54e-11	expressed protein
LOC_Os05g32380	-1.15007	0.000231225	phospholipase, putative, expressed
LOC_Os05g32460	-2.44235	9.14e-13	VQ domain containing protein, putative, expressed
LOC_Os05g33280	-2.13409	3.98e-55	thylakoid lumen protein, putative, expressed
LOC_Os05g33520	-1.21036	2.46e-09	expressed protein
LOC_Os05g33840	-1.47183	2.17e-11	transketolase, putative, expressed
LOC_Os05g33900	-5.58422	6.59e-11	auxin-induced protein 5NG4, putative, expressed
LOC_Os05g33940	-1.01113	0.00678084	alpha/beta hydrolase fold, putative, expressed
LOC_Os05g34010	-2.56187	2.37e-24	peptide transporter PTR2, putative, expressed
LOC_Os05g34270	-1.06772	1.52e-05	inactive receptor kinase At1g27190 precursor, putative, expressed
LOC_Os05g35010	-1.70867	0.000759593	cytochrome P450, putative, expressed
LOC_Os05g35290	-2.83887	3.55e-05	phenylalanine ammonia-lyase, putative, expressed
LOC_Os05g35500	-1.27414	0.00262615	MYB family transcription factor, putative, expressed
LOC_Os05g35930	-4.10622	0.0494954	expressed protein
LOC_Os05g36040	-2.92519	0.0350677	retrotransposon protein, putative, unclassified, expressed
LOC_Os05g36140	-2.60581	0.0358345	expressed protein
LOC_Os05g36290	-2.46224	3.19e-12	actin, putative, expressed
LOC_Os05g37190	-2.40746	0.00276811	ZOS5-08 - C2H2 zinc finger protein, expressed
LOC_Os05g37200	-1.04827	0.00724948	solute carrier family 35 member F2, putative, expressed
LOC_Os05g37780	-5.95729	0.027964	expressed protein
LOC_Os05g37880	-1.08485	3.22e-05	growth regulator related protein, putative, expressed
LOC_Os05g38940	-1.92008	0.0329873	expressed protein
LOC_Os05g38984	-1.48464	0.000449351	expressed protein
LOC_Os05g39240	-1.1573	1.36e-14	ammonium transporter protein, putative, expressed
LOC_Os05g39350	-2.00277	0.00178438	PMR5, putative, expressed
LOC_Os05g39500	-1.12007	0.0443943	DUF640 domain containing protein, putative, expressed
LOC_Os05g39720	-1.39327	0.012362	WRKY70, expressed
LOC_Os05g39800	-3.02956	2.86e-11	NFD4, putative, expressed
LOC_Os05g40170	-1.7705	0.000144357	expressed protein
LOC_Os05g40384	-5.5834	2.88e-37	cytochrome P450, putative, expressed
LOC_Os05g40630	-1.02585	0.00529487	DUF567 domain containing protein, putative, expressed
LOC_Os05g40890	-1.60949	2.74e-14	expressed protein
LOC_Os05g40910	-1.14791	9.91e-08	expressed protein
LOC_Os05g41150	-1.79895	0.0339107	expressed protein
LOC_Os05g41250	-5.13181	2.79e-12	VQ domain containing protein, putative, expressed
LOC_Os05g41290	-4.71405	0.0111458	disease resistance RPP13-like protein 1, putative, expressed
LOC_Os05g41310	-1.97952	0.00351624	disease resistance protein RGA2, putative, expressed
LOC_Os05g41420	-6.53041	0.00168347	auxin-induced protein 5NG4, putative, expressed
LOC_Os05g41520	-1.19069	0.000146523	zinc finger, C3HC4 type domain containing protein, expressed
LOC_Os05g41630	-3.1321	0.000587247	translation initiation factor eIF3 subunit, putative, expressed
LOC_Os05g41640	-2.1575	4.05e-54	phosphoglycerate kinase protein, putative, expressed
LOC_Os05g41795	-1.51862	1.11e-17	zinc finger C3HC4 type family protein, putative, expressed
LOC_Os05g41800	-1.26098	0.0146924	ribosomal protein L11 methyltransferase-related, putative, expressed
LOC_Os05g42040	-2.58625	1.02e-08	UDP-glucoronosyl and UDP-glucosyl transferase domain containing protein, expressed
LOC_Os05g42060	-6.24831	3.23e-20	UDP-glucoronosyl/UDP-glucosyl transferase, putative, expressed
LOC_Os05g42130	-6.50165	2.85e-08	MONOCULM 1, putative, expressed
LOC_Os05g42250	-1.16086	9.57e-15	cyclic nucleotide-gated ion channel 2, putative, expressed
LOC_Os05g43130	-1.41214	0.0483644	brix domain-containing protein 1, putative, expressed
LOC_Os05g43170	-1.87214	2.82e-05	calreticulin precursor protein, putative, expressed
LOC_Os05g43240	-1.2584	0.0306981	jacalin-like lectin domain containing protein, expressed
LOC_Os05g43310	-2.83559	2.04e-19	photosystem II reaction center W protein, chloroplast precursor, putative, expressed
LOC_Os05g43340	-5.68459	0.00488615	retrotransposon protein, putative, unclassified, expressed
LOC_Os05g43550	-4.81909	0.0100417	Eukaryotic aspartyl protease domain containing protein, expressed
LOC_Os05g43582	-1.28612	0.000193876	tRNA methyltran, putative, expressed
LOC_Os05g45210	-1.07108	0.0100758	respiratory burst oxidase, putative, expressed
LOC_Os05g45240	-2.21497	0.00188143	flavin monooxygenase, putative, expressed
LOC_Os05g45770	-1.38505	0.0151577	Divergent PAP2 family domain containing protein, expressed
LOC_Os05g45954	-1.5967	0.00133812	AP2 domain containing protein, expressed
LOC_Os05g46020	-1.68004	2.38e-07	WRKY7, expressed
LOC_Os05g46790	-3.42501	0.00984409	expressed protein
LOC_Os05g46830	-5.18612	7.09e-20	proline-rich protein, putative, expressed
LOC_Os05g47540	-3.40739	5e-06	CPuORF26 - conserved peptide uORF-containing transcript, expressed
LOC_Os05g47640	-1.0526	0.00273575	threonine synthase, chloroplast precursor, putative, expressed
LOC_Os05g47750	-5.4828	5.51e-05	Ser/Thr protein kinase, putative, expressed
LOC_Os05g47770	-3.21323	4.12e-20	serine/threonine-protein kinase At1g18390 precursor, putative, expressed
LOC_Os05g47780	-4.57218	1.79e-135	E3 ubiquitin ligase, putative, expressed
LOC_Os05g47870	-1.21752	1.93e-07	expressed protein
LOC_Os05g47880	-1.86893	4.45e-06	hypro1, putative, expressed
LOC_Os05g48000	-4.56897	9.78e-06	expressed protein
LOC_Os05g48210	-1.70902	1.06e-08	expressed protein
LOC_Os05g48360	-1.57843	1.13e-10	membrane attack complex component/perforin/complement C9, putative, expressed
LOC_Os05g48390	-1.53782	2.45e-06	ubiquitin conjugating enzyme protein, putative, expressed
LOC_Os05g48630	-1.94948	1.98e-40	expressed protein
LOC_Os05g48660	-1.15162	0.00101364	MRH1, putative, expressed
LOC_Os05g48680	-3.36531	0.000239564	expressed protein
LOC_Os05g49100	-1.18345	0.0181019	WRKY49, expressed
LOC_Os05g49370	-1.70749	0.000407169	DUF1645 domain containing protein, putative, expressed
LOC_Os05g49620	-2.13364	0.0310104	WRKY19, expressed
LOC_Os05g50100	-2.44227	2.09e-11	expressed protein
LOC_Os05g50310	-1.33427	1.65e-08	ZF-HD protein dimerisation region containing protein, expressed
LOC_Os05g50340	-1.83198	2.19e-05	MYB family transcription factor, putative, expressed
LOC_Os05g50380	-2.39893	4.03e-05	glucose-1-phosphate adenylyltransferase large subunit, chloroplast precursor, putative, expressed
LOC_Os05g50610	-3.34411	1.2e-08	WRKY8, expressed
LOC_Os05g50700	-2.53879	0.040499	WRKY111, expressed
LOC_Os05g50720	-1.02767	0.0332703	harpin-induced protein 1 domain containing protein, expressed
LOC_Os05g50920	-2.19866	1.12e-05	transmembrane amino acid transporter protein, putative, expressed
LOC_Os05g51040	-3.76544	0.0413715	tesmin/TSO1-like CXC domain containing protein, expressed
LOC_Os05g51070	-1.31217	5.86e-07	inactive receptor kinase At2g26730 precursor, putative, expressed
LOC_Os05g51240	-2.46078	8.17e-09	hydrolase, alpha/beta fold family domain containing protein, expressed
LOC_Os05g51470	-2.83535	8.7e-86	2-aminoethanethiol dioxygenase, putative, expressed
LOC_Os05g51620	-1.57195	0.00824773	expressed protein
LOC_Os05g51690	-2.82234	1.99e-13	CCT motif family protein, expressed
LOC_Os05g51780	-1.97026	0.0230675	zinc finger, C3HC4 type domain containing protein, expressed
LOC_Os06g01210	-1.89832	3.71e-54	plastocyanin, chloroplast precursor, putative, expressed
LOC_Os06g01440	-1.54243	3.83e-08	integral membrane protein, putative, expressed
LOC_Os06g01780	-2.27957	0.0210371	ethylene-responsive element-binding protein, putative, expressed
LOC_Os06g01790	-3.47106	1.33e-18	expressed protein
LOC_Os06g01850	-2.28609	2.57e-54	ferredoxin--NADP reductase, chloroplast precursor, putative, expressed
LOC_Os06g01934	-1.30449	0.00040223	homeobox domain containing protein, expressed
LOC_Os06g01966	-1.14266	7.78e-06	auxin-induced protein 5NG4, putative, expressed
LOC_Os06g02010	-2.6987	4e-14	expressed protein
LOC_Os06g02490	-1.15372	1.23e-07	acyl CoA binding protein, putative, expressed
LOC_Os06g02670	-4.27583	0.0424372	expressed protein
LOC_Os06g02770	-1.27896	0.0198287	expressed protein
LOC_Os06g02960	-2.06888	0.00849408	expressed protein
LOC_Os06g03810	-3.51234	0.000151527	expressed protein
LOC_Os06g04070	-1.55604	2.08e-08	pyridoxal-dependent decarboxylase protein, putative, expressed
LOC_Os06g04200	-1.07216	0.00202416	starch synthase, putative, expressed
LOC_Os06g04270	-1.75374	1.17e-17	transketolase, chloroplast precursor, putative, expressed
LOC_Os06g04480	-1.6362	5.25e-06	expressed protein
LOC_Os06g04900	-2.59909	0.000131295	transporter family protein, putative, expressed
LOC_Os06g05020	-2.99539	1.03e-16	early nodulin 93 ENOD93 protein, putative, expressed
LOC_Os06g05120	-1.35307	0.0022336	expressed protein
LOC_Os06g05284	-5.1191	0.00128925	transferase family protein, putative, expressed
LOC_Os06g05510	-3.62523	0.00808738	expressed protein
LOC_Os06g05700	-1.10676	1.24e-12	cysteine synthase, putative, expressed
LOC_Os06g05790	-1.06339	0.013073	transferase family domain containing protein, expressed
LOC_Os06g06260	-4.57583	0.0220617	GDSL-like lipase/acylhydrolase, putative, expressed
LOC_Os06g06290	-1.24817	4.6e-05	GDSL-like lipase/acylhydrolase, putative, expressed
LOC_Os06g06360	-2.10934	0.00401232	WRKY113, expressed
LOC_Os06g06570	-2.01256	0.000782821	expressed protein
LOC_Os06g06920	-5.42828	0.0122304	S-locus-like receptor protein kinase, putative, expressed
LOC_Os06g06930	-5.58873	0.0053126	receptor-like protein kinase, putative, expressed
LOC_Os06g06960	-1.944	0.0178806	S-locus-like receptor protein kinase, putative, expressed
LOC_Os06g06980	-1.28793	0.018165	caffeoyl-CoA O-methyltransferase, putative, expressed
LOC_Os06g07560	-1.0102	0.00847895	OsCML30 - Calmodulin-related calcium sensor protein, expressed
LOC_Os06g08032	-3.32635	0.00493073	flavonol synthase/flavanone 3-hydroxylase, putative, expressed
LOC_Os06g08041	-3.61513	0.0272036	iron/ascorbate-dependent oxidoreductase, putative, expressed
LOC_Os06g08060	-2.12782	0.00416604	leucoanthocyanidin dioxygenase, putative, expressed
LOC_Os06g08460	-2.15541	0.0346558	exo70 exocyst complex subunit, putative, expressed
LOC_Os06g08560	-1.36083	1.42e-09	multidrug resistance-associated protein 11, putative, expressed
LOC_Os06g08600	-1.12417	0.0260796	versicolorin reductase, putative, expressed
LOC_Os06g08610	-2.10992	0.0366114	transferase family protein, putative, expressed
LOC_Os06g08710	-2.09923	0.0304606	receptor-like protein kinase precursor, putative, expressed
LOC_Os06g08830	-1.0751	0.0324983	UDP-glucoronosyl and UDP-glucosyl transferase, putative, expressed
LOC_Os06g08880	-1.44131	0.00090062	glutamate receptor 2.7 precursor, putative, expressed
LOC_Os06g09220	-5.32677	2.06e-10	cytochrome P450 72A1, putative, expressed
LOC_Os06g09230	-2.56428	4.26e-06	serine threonine kinase, putative, expressed
LOC_Os06g09310	-1.45608	7.99e-05	zinc finger, C3HC4 type domain containing protein, expressed
LOC_Os06g10109	-2.05877	1.59e-06	expressed protein
LOC_Os06g10210	-1.19724	0.0167544	expressed protein
LOC_Os06g10420	-1.70532	0.0290158	nitrilase, putative, expressed
LOC_Os06g10510	-2.12024	9.51e-13	oxidoreductase/ transition metal ion binding protein, putative, expressed
LOC_Os06g10750	-1.76565	0.000707383	integral membrane protein DUF6 containing protein, expressed
LOC_Os06g10790	-4.11305	5.69e-15	lectin-like receptor kinase, putative, expressed
LOC_Os06g10820	-6.60358	1.39e-05	helix-loop-helix DNA-binding domain containing protein, expressed
LOC_Os06g11135	-1.00977	0.00496144	gibberellin receptor GID1L2, putative, expressed
LOC_Os06g11210	-2.22572	0.00319288	12-oxophytodienoate reductase, putative, expressed
LOC_Os06g11310	-2.83698	1.75e-17	plastocyanin-like domain containing protein, putative, expressed
LOC_Os06g11450	-1.53713	2.17e-06	zinc finger, C3HC4 type domain containing protein, expressed
LOC_Os06g11490	-2.74971	0.000141847	plastocyanin-like domain containing protein, putative, expressed
LOC_Os06g11520	-2.54985	0.00103169	LMBR1 integral membrane protein, putative, expressed
LOC_Os06g11660	-1.4671	4.38e-13	phosphate-induced protein 1 conserved region domain containing protein, expressed
LOC_Os06g11760	-2.30019	0.00191402	expressed protein
LOC_Os06g11980	-2.68122	9.76e-30	DUF581 domain containing protein, expressed
LOC_Os06g12090	-4.44929	0.0174918	miro, putative, expressed
LOC_Os06g12250	-1.39384	7.63e-06	sphingolipid C4-hydroxylase SUR2, putative, expressed
LOC_Os06g12320	-4.12872	0.00137912	transmembrane amino acid transporter protein, putative, expressed
LOC_Os06g12560	-1.68982	0.000845271	zinc finger, C3HC4 type, domain containing protein, expressed
LOC_Os06g12640	-4.23968	3.55e-06	transposon protein, putative, unclassified, expressed
LOC_Os06g13080	-1.28606	3.29e-07	spotted leaf 11, putative, expressed
LOC_Os06g13090	-1.56236	6.27e-08	armadillo/beta-catenin repeat family protein, putative, expressed
LOC_Os06g13180	-2.53523	1.15e-11	metalloendoproteinase 1 precursor, putative, expressed
LOC_Os06g13190	-1.2153	8.58e-08	expressed protein
LOC_Os06g13210	-1.51164	0.00373994	peptide transporter PTR2, putative, expressed
LOC_Os06g13320	-5.62896	0.00239616	protein kinase, putative, expressed
LOC_Os06g13330	-2.21067	2.51e-06	expressed protein
LOC_Os06g13870	-2.12318	0.000413533	U-box protein CMPG1, putative, expressed
LOC_Os06g13940	-2.03184	0.000488004	expressed protein
LOC_Os06g14324	-1.72033	1.38e-17	caleosin related protein, putative, expressed
LOC_Os06g14510	-1.10347	5.81e-06	glucose-6-phosphate isomerase, putative, expressed
LOC_Os06g15020	-1.77956	0.000204561	3-ketoacyl-CoA synthase, putative, expressed
LOC_Os06g15330	-1.95155	2.44e-21	CCT/B-box zinc finger protein, putative, expressed
LOC_Os06g15400	-2.11498	3.13e-43	expressed protein
LOC_Os06g15730	-6.78168	3.34e-05	expressed protein
LOC_Os06g15760	-1.25222	4.06e-05	eukaryotic aspartyl protease domain containing protein, expressed
LOC_Os06g16300	-1.33643	0.00849408	BRASSINOSTEROID INSENSITIVE 1-associated receptor kinase 1 precursor, putative, expressed
LOC_Os06g16330	-1.25601	0.000438716	BRASSINOSTEROID INSENSITIVE 1-associated receptor kinase 1 precursor, putative, expressed
LOC_Os06g18000	-1.79391	2.01e-18	protein kinase domain containing protein, expressed
LOC_Os06g18850	-2.16614	1.4e-12	cadmium tolerance factor, putative, expressed
LOC_Os06g18930	-2.89534	0.00101129	cadmium tolerance factor, putative, expressed
LOC_Os06g18960	-2.96775	2.8e-09	embryogenesis transmembrane protein, putative, expressed
LOC_Os06g18990	-1.96049	5.12e-12	embryogenesis transmembrane protein, putative, expressed
LOC_Os06g19010	-3.89806	0.00179972	cadmium tolerance factor, putative, expressed
LOC_Os06g19260	-3.24056	3.73e-12	cadmium tolerance factor, putative, expressed
LOC_Os06g19370	-1.31944	0.000674264	cadmium tolerance factor, putative, expressed
LOC_Os06g19970	-1.96279	5.31e-08	expressed protein
LOC_Os06g20040	-1.70955	0.00732225	aspartic proteinase nepenthesin-2 precursor, putative, expressed
LOC_Os06g20820	-3.23936	1.05e-12	expressed protein
LOC_Os06g20890	-3.95088	0.00897656	retrotransposon protein, putative, unclassified, expressed
LOC_Os06g20900	-4.60494	4.37e-16	expressed protein
LOC_Os06g20920	-1.1114	0.0116989	SAM dependent carboxyl methyltransferase, putative, expressed
LOC_Os06g20960	-5.28251	4.69e-07	SAM dependent carboxyl methyltransferase, putative, expressed
LOC_Os06g21020	-1.91083	4.85e-05	methyltransferase, putative, expressed
LOC_Os06g21110	-1.58416	0.0107106	expressed protein
LOC_Os06g21380	-1.45241	0.0101262	OsCttP3 - Putative C-terminal processing peptidase homologue, expressed
LOC_Os06g21590	-2.00462	3.95e-47	chlorophyll A-B binding protein, putative, expressed
LOC_Os06g22100	-1.29738	0.00789914	DNA binding protein, putative, expressed
LOC_Os06g22440	-1.92045	5.39e-08	SAM dependent carboxyl methyltransferase, putative, expressed
LOC_Os06g24070	-1.78725	3.12e-56	myb-like DNA-binding domain containing protein, expressed
LOC_Os06g24180	-1.55264	0.0146266	cytochrome P450 84A1, putative, expressed
LOC_Os06g25439	-1.08845	0.00047305	NAD dependent epimerase/dehydratase family protein, putative, expressed
LOC_Os06g27560	-1.15155	4.44e-06	glycosyltransferase protein, putative, expressed
LOC_Os06g28050	-1.4363	0.0349651	expressed protein
LOC_Os06g28124	-2.1174	4.73e-11	glycosyltransferase, putative, expressed
LOC_Os06g28194	-7.45145	8.16e-153	expressed protein
LOC_Os06g29110	-2.61141	0.0415142	MLO domain containing protein, putative, expressed
LOC_Os06g29180	-1.02592	7.2e-06	erythronate-4-phosphate dehydrogenase domain containing protein, expressed
LOC_Os06g29730	-2.19267	0.0143776	RALFL28 - Rapid ALkalinization Factor RALF family protein precursor, expressed
LOC_Os06g30179	-2.46737	7.41e-38	cytochrome P450, putative, expressed
LOC_Os06g30640	-2.4158	1.17e-05	cytochrome P450, putative, expressed
LOC_Os06g32860	-5.18126	0.000297912	zinc finger C-x8-C-x5-C-x3-H type family protein, expressed
LOC_Os06g33100	-2.60735	0.00888943	peroxidase precursor, putative, expressed
LOC_Os06g33200	-1.23144	0.000650451	expressed protein
LOC_Os06g33720	-1.26646	0.000282409	flavin-containing monooxygenase family protein, putative, expressed
LOC_Os06g34650	-1.96474	0.038162	zinc finger, C3HC4 type domain containing protein, expressed
LOC_Os06g35060	-2.79694	1.62e-06	heavy metal-associated domain containing protein, expressed
LOC_Os06g35140	-1.01822	0.0161479	MYB family transcription factor, putative, expressed
LOC_Os06g35160	-1.33654	0.00456845	CAMK_KIN1/SNF1/Nim1_like.26 - CAMK includes calcium/calmodulin depedent protein kinases, expressed
LOC_Os06g35165	-2.66196	1.15e-09	expressed protein
LOC_Os06g35850	-1.31278	2e-08	lectin protein kinase family protein, putative, expressed
LOC_Os06g36040	-3.55419	6.34e-08	expressed protein
LOC_Os06g36070	-1.70983	0.00159776	expressed protein
LOC_Os06g36270	-1.45625	1.04e-11	receptor-like protein kinase 5 precursor, putative, expressed
LOC_Os06g37150	-2.43056	5.49e-20	L-ascorbate oxidase precursor, putative, expressed
LOC_Os06g37300	-3.70629	2.72e-05	cytochrome P450, putative, expressed
LOC_Os06g38340	-5.65682	7.09e-05	receptor-like protein kinase precursor, putative, expressed
LOC_Os06g38350	-4.50507	0.00523381	expressed protein
LOC_Os06g38450	-3.75016	2.09e-13	vignain precursor, putative, expressed
LOC_Os06g38580	-5.47951	0.00146649	expressed protein
LOC_Os06g38590	-3.37266	0.00340637	receptor-like protein kinase precursor, putative, expressed
LOC_Os06g38764	-2.68382	9.69e-05	expressed protein
LOC_Os06g38780	-4.03224	2.96e-10	receptor-like protein kinase 2 precursor, putative, expressed
LOC_Os06g38830	-2.75172	3.83e-06	receptor-like protein kinase precursor, putative, expressed
LOC_Os06g38870	-5.05238	0.000387239	expressed protein
LOC_Os06g38930	-5.98809	0.000159954	leucine-rich repeat receptor protein kinase EXS precursor, putative, expressed
LOC_Os06g38950	-1.85681	0.0199858	ABC transporter, ATP-binding protein, putative, expressed
LOC_Os06g39110	-5.50149	2.67e-21	expressed protein
LOC_Os06g39120	-5.24793	1.38e-14	expressed protein
LOC_Os06g39744	-4.19265	0.00915434	photosystem I assembly protein ycf4, putative, expressed
LOC_Os06g39748	-5.48027	0.00822429	expressed protein
LOC_Os06g39780	-1.76759	1.1e-06	cytochrome P450, putative, expressed
LOC_Os06g39880	-1.32435	0.00398213	cytochrome P450 72A1, putative, expressed
LOC_Os06g39970	-2.22009	0.00141844	CESA11 - cellulose synthase, expressed
LOC_Os06g40210	-1.46294	8.24e-09	expressed protein
LOC_Os06g40230	-5.41117	0.00748384	expressed protein
LOC_Os06g40440	-3.01112	3.38e-28	expressed protein
LOC_Os06g40640	-2.88859	6.11e-167	fructose-bisphospate aldolase isozyme, putative, expressed
LOC_Os06g40750	-1.15515	8.39e-06	expressed protein
LOC_Os06g40818	-1.53181	0.000588623	aspartic proteinase, putative, expressed
LOC_Os06g40940	-1.93771	2.45e-20	glycine dehydrogenase, putative, expressed
LOC_Os06g41450	-1.05623	5.73e-07	VQ domain containing protein, putative, expressed
LOC_Os06g41980	-1.74114	0.017294	LYK8, putative, expressed
LOC_Os06g42280	-5.5594	7.55e-08	transposon protein, putative, CACTA, En/Spm sub-class, expressed
LOC_Os06g42470	-1.51485	0.0323978	expressed protein
LOC_Os06g42720	-1.18401	2.63e-08	amino acid transporter, putative, expressed
LOC_Os06g43140	-1.20941	9.08e-18	GA16396-PA, putative, expressed
LOC_Os06g43304	-1.93306	1.08e-08	cytochrome P450, putative, expressed
LOC_Os06g43370	-2.64743	0.0104878	cytochrome P450, putative, expressed
LOC_Os06g43510	-1.07266	4.68e-05	cytochrome P450 71D6, putative, expressed
LOC_Os06g43780	-3.50586	2.16e-11	expressed protein
LOC_Os06g44010	-3.51103	8.85e-15	WRKY28, expressed
LOC_Os06g44040	-1.06445	0.0210281	DOMON domain containing protein, expressed
LOC_Os06g44180	-1.26654	1.85e-07	NAD dependent epimerase/dehydratase family protein, putative, expressed
LOC_Os06g44790	-5.17468	0.0244063	expressed protein
LOC_Os06g44900	-1.95902	0.000212322	leaf senescence related protein, putative, expressed
LOC_Os06g45350	-1.452	1.14e-08	protein kinase domain containing protein, expressed
LOC_Os06g45380	-1.25991	1.54e-10	vacuolar-sorting receptor precursor, putative, expressed
LOC_Os06g45470	-2.65389	0.0309803	expressed protein
LOC_Os06g45480	-1.36765	3.42e-20	hydrolase, putative, expressed
LOC_Os06g45950	-1.57459	7.56e-06	OsSAUR25 - Auxin-responsive SAUR gene family member, expressed
LOC_Os06g45960	-2.91136	0.039744	cytochrome P450, putative, expressed
LOC_Os06g45970	-5.87455	0.00321186	OsSAUR26 - Auxin-responsive SAUR gene family member, expressed
LOC_Os06g46149	-2.69737	4.6e-16	serine/arginine repetitive matrix protein 1, putative, expressed
LOC_Os06g46160	-2.3002	0.00478423	expressed protein
LOC_Os06g46436	-5.73397	0.00339824	photosystem I iron-sulfur center, putative, expressed
LOC_Os06g46799	-1.09915	0.0328578	peroxidase precursor, putative, expressed
LOC_Os06g46970	-2.54916	0.00568492	wound induced protein, putative, expressed
LOC_Os06g46980	-3.55398	1.74e-10	expressed protein
LOC_Os06g47530	-1.2174	2.33e-07	TKL_IRAK_DUF26-lh.6 - DUF26 kinases have homology to DUF26 containing loci, expressed
LOC_Os06g47650	-2.23165	1.78e-24	phytosulfokine receptor precursor, putative, expressed
LOC_Os06g47700	-1.26409	0.00150169	serine/threonine-protein kinase BRI1-like 2 precursor, putative, expressed
LOC_Os06g47910	-3.15961	0.0123161	GDSL-like lipase/acylhydrolase, putative, expressed
LOC_Os06g47930	-2.0343	1.1e-12	expressed protein
LOC_Os06g48060	-1.31086	0.00211956	ABC transporter, ATP-binding protein, putative, expressed
LOC_Os06g48250	-1.34714	0.0133359	ATPase, putative, expressed
LOC_Os06g48290	-5.60024	0.000778681	homeobox associated leucine zipper, putative, expressed
LOC_Os06g48560	-8.86356	1.72e-19	transferase family protein, putative, expressed
LOC_Os06g48610	-1.74623	5.94e-14	CCT motif family protein, expressed
LOC_Os06g48620	-1.15608	9.01e-08	4-amino-4-deoxychorismate synthase, putative, expressed
LOC_Os06g48800	-1.91358	1.19e-05	OsHKT2;4 - Na+ transporter, expressed
LOC_Os06g48860	-2.246	0.0472248	OsSAUR28 - Auxin-responsive SAUR gene family member, expressed
LOC_Os06g48940	-1.27444	1.85e-05	GHMP kinases ATP-binding protein, putative, expressed
LOC_Os06g48960	-1.41136	3.3e-09	AIG2-like family domain containing protein, expressed
LOC_Os06g49160	-1.39547	2.37e-12	thylakoid lumenal 16.5 kDa protein, chloroplast precursor, putative, expressed
LOC_Os06g49210	-2.58412	9.44e-06	retrotransposon protein, putative, unclassified, expressed
LOC_Os06g49220	-2.306	5.64e-16	peptide transporter, putative, expressed
LOC_Os06g49240	-3.65783	0.00178349	PTR-like peptide transporter, putatuve, expressed
LOC_Os06g49660	-1.90698	0.017219	transferase family protein, putative, expressed
LOC_Os06g49750	-1.65051	0.000881119	kelch motif family protein, expressed
LOC_Os06g49880	-1.08199	2.05e-06	B-box zinc finger family protein, putative, expressed
LOC_Os06g50080	-2.3909	2.15e-06	DUF581 domain containing protein, expressed
LOC_Os06g50120	-1.11179	8.97e-06	novel plant SNARE 11, putative, expressed
LOC_Os06g50390	-2.12775	1.54e-10	eukaryotic aspartyl protease domain containing protein, expressed
LOC_Os06g50420	-4.21092	0.000108693	plastocyanin-like domain containing protein, putative, expressed
LOC_Os06g50650	-3.85992	2.71e-14	plastocyanin-like domain containing protein, putative, expressed
LOC_Os06g50960	-2.86756	1.06e-05	expansin precursor, putative, expressed
LOC_Os06g51070	-1.13254	0.00600243	no apical meristem protein, putative, expressed
LOC_Os06g51260	-1.21006	0.000783242	MYB family transcription factor, putative, expressed
LOC_Os06g51290	-1.7341	3.33e-30	phytoene synthase, chloroplast precursor, putative, expressed
LOC_Os07g01214	-1.35337	0.000298625	transposon protein, putative, unclassified, expressed
LOC_Os07g01310	-1.20608	0.00038707	glutamate receptor, putative, expressed
LOC_Os07g01760	-2.16781	4.46e-61	aminotransferase, classes I and II, domain containing protein, expressed
LOC_Os07g02140	-2.18155	0.0433535	flavin-containing monooxygenase family protein, putative, expressed
LOC_Os07g02440	-1.50336	0.000721279	peroxidase precursor, putative, expressed
LOC_Os07g02460	-2.6012	3.15e-05	expressed protein
LOC_Os07g02570	-1.70588	0.00241141	NB-ARC domain containing protein, expressed
LOC_Os07g02590	-1.60629	1.56e-11	expressed protein
LOC_Os07g02624	-1.71803	0.00451403	expressed protein
LOC_Os07g02780	-2.96915	2.8e-23	STE_MEKK_ste11_MAP3K.20 - STE kinases include homologs to sterile 7, sterile 11 and sterile 20 from yeast, expressed
LOC_Os07g02900	-1.71101	0.0432457	DUF538 domain containing protein, putative, expressed
LOC_Os07g03030	-1.93683	3e-06	expressed protein
LOC_Os07g03170	-1.98596	1.4e-06	expressed protein
LOC_Os07g03730	-3.31982	2.42e-05	SCP-like extracellular protein, expressed
LOC_Os07g03820	-1.40499	0.0335076	lectin-like receptor kinase, putative, expressed
LOC_Os07g03830	-2.18219	5.24e-08	lectin-like receptor kinase, putative, expressed
LOC_Os07g03840	-1.92518	0.000287156	lectin-like receptor kinase, putative, expressed
LOC_Os07g03860	-2.86832	0.000362805	lectin-like receptor kinase 7, putative, expressed
LOC_Os07g03870	-1.5056	5.92e-05	receptor like protein kinase, putative, expressed
LOC_Os07g03880	-2.25129	0.000949901	lectin-like receptor kinase, putative, expressed
LOC_Os07g03890	-2.99795	0.00867845	lectin-like receptor kinase 7, putative, expressed
LOC_Os07g03900	-4.76223	0.00174064	lectin-like receptor kinase, putative, expressed
LOC_Os07g04040	-2.01595	0.000872539	expressed protein
LOC_Os07g04130	-3.60056	0.000264629	expressed protein
LOC_Os07g04820	-4.02032	0.0199576	protein kinase, putative, expressed
LOC_Os07g04840	-1.77833	1.37e-28	PsbP, putative, expressed
LOC_Os07g04910	-1.23784	6.87e-08	reticulon domain containing protein, putative, expressed
LOC_Os07g04930	-5.46581	5.25e-97	retrotransposon protein, putative, unclassified, expressed
LOC_Os07g04970	-6.24705	6.78e-07	transferase family protein, putative, expressed
LOC_Os07g04980	-6.5665	5.21e-14	expressed protein
LOC_Os07g04990	-4.59357	1.76e-21	oxidoreductase, aldo/keto reductase family protein, putative, expressed
LOC_Os07g05010	-1.54506	1.3e-21	helix-loop-helix DNA-binding domain containing protein, expressed
LOC_Os07g05360	-2.33259	1.8e-08	photosystem II 10 kDa polypeptide, chloroplast precursor, putative, expressed
LOC_Os07g05370	-1.74633	7.1e-07	TKL_IRAK_CrRLK1L-1.15 - The CrRLK1L-1 subfamily has homology to the CrRLK1L homolog, expressed
LOC_Os07g05480	-2.51158	6.73e-52	photosystem I reaction center subunit, chloroplast precursor, putative, expressed
LOC_Os07g05570	-1.33488	0.000492842	ERD4 protein, putative, expressed
LOC_Os07g06790	-4.60847	5.5e-06	VQ domain containing protein, putative, expressed
LOC_Os07g07300	-2.26306	0.0042857	expressed protein
LOC_Os07g07450	-1.43378	0.0247226	versicolorin reductase, putative, expressed
LOC_Os07g07540	-2.1184	4.96e-43	SHOOT1 protein, putative, expressed
LOC_Os07g07715	-1.24768	0.00443571	expressed protein
LOC_Os07g08030	-1.60677	4.75e-27	ribose-5-phosphate isomerase A, putative, expressed
LOC_Os07g08140	-1.43379	0.00887911	heat stress transcription factor, putative, expressed
LOC_Os07g08350	-3.77641	3.72e-07	C4-dicarboxylate transporter/malic acid transport protein, expressed
LOC_Os07g08360	-2.17831	3.04e-05	expressed protein
LOC_Os07g08390	-1.98118	8.29e-06	plant-specific domain TIGR01615 family protein, expressed
LOC_Os07g09040	-1.81501	6.45e-22	peptidyl-prolyl cis-trans isomerase, FKBP-type, putative, expressed
LOC_Os07g09190	-3.92208	6.48e-13	transketolase, putative, expressed
LOC_Os07g09625	-1.21719	0.0126846	expressed protein
LOC_Os07g09630	-1.32437	0.0434043	oxidoreductase, putative, expressed
LOC_Os07g09710	-1.35557	8.18e-05	OsFBX220 - F-box domain containing protein, expressed
LOC_Os07g10050	-1.57813	0.00141406	retrotransposon protein, putative, unclassified, expressed
LOC_Os07g10070	-1.20601	3.14e-12	retrotransposon protein, putative, unclassified, expressed
LOC_Os07g10970	-1.15653	7.87e-06	leucine zipper protein-like, putative, expressed
LOC_Os07g11150	-5.23675	0.00944272	expressed protein
LOC_Os07g11770	-5.58884	0.00718237	expressed protein
LOC_Os07g12480	-1.4036	0.00503443	receptor protein kinase, putative, expressed
LOC_Os07g12720	-1.43627	0.00139904	expressed protein
LOC_Os07g12730	-1.2763	0.00014464	DUF567 domain containing protein, putative, expressed
LOC_Os07g12890	-1.88595	0.0163169	metal cation transporter, putative, expressed
LOC_Os07g13160	-2.35824	0.0132623	expressed protein
LOC_Os07g13480	-8.64784	2.76e-09	expressed protein
LOC_Os07g13590	-1.92587	2.44e-18	expressed protein
LOC_Os07g13780	-2.72258	0.0192367	cytokinin-O-glucosyltransferase 2, putative, expressed
LOC_Os07g13969	-1.24059	1.38e-14	expressed protein
LOC_Os07g14700	-1.16332	0.000640558	harpin-induced protein 1 domain containing protein, expressed
LOC_Os07g14740	-2.60176	4.86e-10	harpin-induced protein 1 domain containing protein, expressed
LOC_Os07g14820	-2.61227	0.0482988	expressed protein
LOC_Os07g15460	-6.48164	5.07e-64	metal transporter Nramp6, putative, expressed
LOC_Os07g15940	-1.80111	0.000157066	legume lectins beta domain containing protein, expressed
LOC_Os07g17210	-3.79234	9.03e-11	FAS1, putative, expressed
LOC_Os07g17260	-1.31386	5.11e-06	retrotransposon protein, putative, unclassified, expressed
LOC_Os07g18070	-5.24208	0.0191819	expressed protein
LOC_Os07g18230	-1.93093	0.0176574	lectin-like receptor kinase, putative, expressed
LOC_Os07g18990	-1.52357	0.0408548	LTPL40 - Protease inhibitor/seed storage/LTP family protein precursor, expressed
LOC_Os07g19130	-6.24571	0.00163976	cytochrome P450, putative, expressed
LOC_Os07g22730	-3.94081	0.00666136	AP2 domain containing protein, expressed
LOC_Os07g22770	-4.57259	5.6e-05	AP2 domain containing protein, expressed
LOC_Os07g22930	-3.27355	9.43e-08	starch synthase, putative, expressed
LOC_Os07g23150	-1.20573	0.000562865	transferase family protein, putative, expressed
LOC_Os07g23380	-2.55653	0.0384104	acyl CoA reductase, putative, expressed
LOC_Os07g23430	-3.53109	0.0315005	fatty acid desaturase, putative, expressed
LOC_Os07g24740	-5.30621	0.0281648	retrotransposon protein, putative, Ty3-gypsy subclass, expressed
LOC_Os07g24830	-2.9608	1.43e-09	thionin-like peptide, putative, expressed
LOC_Os07g25430	-1.9235	5.29e-46	photosystem I reaction center subunit IV A, chloroplast precursor, putative, expressed
LOC_Os07g26630	-3.03557	4.55e-07	aquaporin protein, putative, expressed
LOC_Os07g27300	-1.15385	6.49e-07	RNA-binding protein Luc7-like, putative, expressed
LOC_Os07g27970	-5.82527	0.00481559	O-methyltransferase, putative, expressed
LOC_Os07g28040	-4.03808	2.66e-35	O-methyltransferase, putative, expressed
LOC_Os07g28480	-2.08727	8.75e-41	glutathione S-transferase, putative, expressed
LOC_Os07g28610	-1.35809	1.97e-22	expressed protein
LOC_Os07g28850	-1.89003	2.85e-08	retrotransposon protein, putative, unclassified, expressed
LOC_Os07g28890	-1.36384	0.00300367	ethylene-responsive protein related, putative, expressed
LOC_Os07g29240	-1.05859	0.00286553	expressed protein
LOC_Os07g29410	-1.27366	3.1e-09	thioredoxin, putative, expressed
LOC_Os07g29960	-4.40751	0.0437436	cytochrome P450, putative, expressed
LOC_Os07g30610	-2.42029	1.47e-06	cytokinin-O-glucosyltransferase 2, putative, expressed
LOC_Os07g30670	-1.02276	8.91e-07	2Fe-2S iron-sulfur cluster binding domain containing protein, expressed
LOC_Os07g30950	-2.13339	1.83e-06	hydroxylase, putative, expressed
LOC_Os07g31190	-3.01684	1.81e-14	OsWAK71 - OsWAK receptor-like cytoplasmic kinase OsWAK-RLCK, expressed
LOC_Os07g31244	-1.50575	0.0104984	expressed protein
LOC_Os07g31250	-1.23332	0.00287846	OsWAK69 - OsWAK receptor-like cytoplasmic kinase OsWAK-RLCK, expressed
LOC_Os07g31290	-6.92391	1.05e-15	tyrosine protein kinase domain containing protein, putative, expressed
LOC_Os07g31430	-1.78179	0.0150776	phosphate-induced protein 1 conserved region domain containing protein, expressed
LOC_Os07g31720	-1.14055	0.00018498	GTPase activating protein, putative, expressed
LOC_Os07g31830	-1.41492	0.0246231	GTPase activating protein, putative, expressed
LOC_Os07g32170	-1.78655	0.0312533	OsSPL13 - SBP-box gene family member, expressed
LOC_Os07g32570	-1.38298	0.00780758	OsAPRL1 adenosine 5'-phosphosulfate reductase-like OsAPRL1, expressed
LOC_Os07g32650	-1.09438	4.87e-11	retrotransposon protein, putative, unclassified, expressed
LOC_Os07g32880	-1.62395	1.87e-34	ATP synthase gamma chain, putative, expressed
LOC_Os07g33270	-1.91055	4.96e-05	DUF584 domain containing protein, putative, expressed
LOC_Os07g33440	-2.20401	7.92e-07	cytochrome P450, putative, expressed
LOC_Os07g33480	-1.14727	0.000113259	cytochrome P450 domain containing protein, expressed
LOC_Os07g33720	-2.71082	0.00319288	disease resistance protein, putative, expressed
LOC_Os07g33740	-1.54612	0.00615964	vrga1, putative, expressed
LOC_Os07g33780	-1.15458	0.00383074	pleiotropic drug resistance protein 5, putative, expressed
LOC_Os07g33997	-4.56188	0.0239726	60S ribosomal protein L44, putative, expressed
LOC_Os07g34050	-3.35822	0.0357973	harpin-induced protein 1 domain containing protein, expressed
LOC_Os07g34070	-5.50148	7.41e-11	auxin-induced protein 5NG4, putative, expressed
LOC_Os07g34110	-5.90908	0.0103979	integral membrane protein DUF6 containing protein, expressed
LOC_Os07g34260	-3.84942	0.0132757	chalcone and stilbene synthases, putative, expressed
LOC_Os07g34280	-6.56197	0.000412722	CXE carboxylesterase, putative, expressed
LOC_Os07g34370	-6.09837	0.0037228	gibberellin receptor, putative, expressed
LOC_Os07g34570	-1.22458	5.69e-28	FAD dependent oxidoreductase domain containing protein, expressed
LOC_Os07g34620	-2.57428	1.64e-07	expressed protein
LOC_Os07g34830	-1.98766	3.52e-06	ankyrin repeat family protein, putative, expressed
LOC_Os07g34850	-3.89679	7.11e-06	aspartic proteinase nepenthesin, putative, expressed
LOC_Os07g34870	-1.78989	4.34e-06	aspartic proteinase nepenthesin precursor, putative, expressed
LOC_Os07g34940	-3.261	1.93e-13	aspartic proteinase nepenthesin-1 precursor, putative, expressed
LOC_Os07g35140	-1.53856	0.000115755	receptor-like serine-threonine protein kinase, putative, expressed
LOC_Os07g35180	-1.93433	0.0146099	hypothetical protein
LOC_Os07g35260	-1.21764	1.49e-10	TKL_IRAK_DUF26-lc.9 - DUF26 kinases have homology to DUF26 containing loci, expressed
LOC_Os07g35290	-2.32056	5.31e-08	TKL_IRAK_DUF26-lc.10 - DUF26 kinases have homology to DUF26 containing loci, expressed
LOC_Os07g35560	-2.33745	0.0190741	glucan endo-1,3-beta-glucosidase precursor, putative, expressed
LOC_Os07g35630	-3.32094	7.7e-05	retrotransposon protein, putative, Ty3-gypsy subclass, expressed
LOC_Os07g35640	-2.37246	0.00372281	expressed protein
LOC_Os07g35660	-3.18038	0.00020297	TKL_IRAK_DUF26-lc.21 - DUF26 kinases have homology to DUF26 containing loci, expressed
LOC_Os07g35680	-3.111	8.07e-07	TKL_IRAK_DUF26-lc22 - DUF26 kinases have homology to DUF26 containing loci, expressed
LOC_Os07g35690	-2.23862	7.22e-09	TKL_IRAK_DUF26-lc.3 - DUF26 kinases have homology to DUF26 containing loci, expressed
LOC_Os07g35700	-1.13691	0.00357378	TKL_IRAK_DUF26-lc.4 - DUF26 kinases have homology to DUF26 containing loci, expressed
LOC_Os07g35730	-1.36758	0.0340191	TKL_IRAK_DUF26-lc.23 - DUF26 kinases have homology to DUF26 containing loci, expressed
LOC_Os07g35880	-7.17505	8.65e-06	beta-amylase, putative, expressed
LOC_Os07g36080	-1.15915	9.41e-16	oxygen evolving enhancer protein 3 domain containing protein, expressed
LOC_Os07g36400	-1.31211	0.000172721	expressed protein
LOC_Os07g36460	-1.56302	0.0295458	helix-loop-helix DNA-binding domain containing protein, expressed
LOC_Os07g36570	-2.80215	0.000246172	KI domain interacting kinase 1, putative, expressed
LOC_Os07g36630	-2.12513	0.035787	CSLF8 - cellulose synthase-like family F; beta1,3;1,4 glucan synthase, expressed
LOC_Os07g36770	-3.18928	0.00256639	retrotransposon protein, putative, Ty3-gypsy subclass, expressed
LOC_Os07g36880	-1.70854	0.00359979	expressed protein
LOC_Os07g37130	-1.25861	9.8e-07	FUR1, putative, expressed
LOC_Os07g37230	-3.41892	5.49e-20	inositol-1-monophosphatase, putative, expressed
LOC_Os07g37240	-2.47264	1.13e-39	chlorophyll A-B binding protein, putative, expressed
LOC_Os07g37280	-4.80866	2.34e-26	hypothetical protein
LOC_Os07g37550	-2.4307	1.35e-68	chlorophyll A-B binding protein, putative, expressed
LOC_Os07g38250	-2.66454	0.0105193	expressed protein
LOC_Os07g38460	-1.37972	0.00387485	expressed protein
LOC_Os07g38480	-1.60349	0.0138931	expressed protein
LOC_Os07g38750	-5.36828	0.0172359	AP2 domain containing protein, expressed
LOC_Os07g38790	-4.28285	1.3e-07	beta-hexosaminidase precursor, putative, expressed
LOC_Os07g38800	-2.21112	0.00383111	lectin-like receptor kinase, putative, expressed
LOC_Os07g38810	-2.73486	0.000371959	lectin receptor-type protein kinase, putative, expressed
LOC_Os07g38850	-1.34964	3.24e-07	prenyltransferase, putative, expressed
LOC_Os07g38960	-1.40253	3.32e-10	chlorophyll A-B binding protein, putative, expressed
LOC_Os07g39000	-3.98018	0.00989039	expressed protein
LOC_Os07g39030	-2.14962	0.00177971	expressed protein
LOC_Os07g39110	-1.07738	0.00332554	AP2/EREBP transcription factor BABY BOOM, putative, expressed
LOC_Os07g39920	-1.69536	5.86e-06	formin, putative, expressed
LOC_Os07g41350	-7.2355	8.36e-08	B12D protein, putative, expressed
LOC_Os07g41410	-1.89609	0.00678551	EGG APPARATUS-1, putative, expressed
LOC_Os07g41460	-2.44616	0.0127406	sulfotransferase domain containing protein, expressed
LOC_Os07g41720	-1.73101	8.74e-17	nuclear transcription factor Y subunit, putative, expressed
LOC_Os07g42310	-1.85942	1.2e-08	lung seven transmembrane domain containing protein, putative, expressed
LOC_Os07g42440	-1.05002	0.0240001	hydroxyacid oxidase 1, putative, expressed
LOC_Os07g42740	-1.31182	1.13e-05	DUF1645 domain containing protein, putative, expressed
LOC_Os07g42960	-1.87811	3.6e-09	phospho-2-dehydro-3-deoxyheptonate aldolase, chloroplast precursor, putative, expressed
LOC_Os07g42994	-3.61962	2.28e-19	hydrolase, putative, expressed
LOC_Os07g43160	-5.49414	1.67e-07	uncharacterized glycosyl hydrolase Rv2006/MT2062, putative, expressed
LOC_Os07g43560	-3.30878	2.29e-61	TKL_IRAK_DUF26-lc.24 - DUF26 kinases have homology to DUF26 containing loci, expressed
LOC_Os07g43570	-4.04052	8.06e-83	TKL_IRAK_DUF26-lc.25 - DUF26 kinases have homology to DUF26 containing loci, expressed
LOC_Os07g43580	-1.13629	4.2e-06	MYB family transcription factor, putative, expressed
LOC_Os07g43700	-1.59364	3.39e-05	lactate/malate dehydrogenase, putative, expressed
LOC_Os07g43800	-1.72079	5.78e-07	EF hand family protein, putative, expressed
LOC_Os07g44290	-1.31128	4.37e-06	CAMK_KIN1/SNF1/Nim1_like.29 - CAMK includes calcium/calmodulin depedent protein kinases, expressed
LOC_Os07g44780	-1.37256	0.0179737	GDSL-like lipase/acylhydrolase, putative, expressed
LOC_Os07g44900	-1.85038	4.25e-06	gibberellin receptor GID1L2, putative, expressed
LOC_Os07g44920	-1.91451	0.0245951	expressed protein
LOC_Os07g45570	-1.01045	0.00370949	expressed protein
LOC_Os07g46330	-1.0468	1.41e-05	uncharacterized UPF0114 domain containing protein, expressed
LOC_Os07g46460	-1.24474	0.000222506	ferredoxin-dependent glutamate synthase, chloroplast precursor, putative, expressed
LOC_Os07g46510	-2.34977	5.9e-06	expressed protein
LOC_Os07g46780	-1.06608	8.33e-05	tyrosine-specific transport protein, putative, expressed
LOC_Os07g46790	-1.25898	2.3e-05	4-alpha-glucanotransferase, putative, expressed
LOC_Os07g46846	-2.83522	0.0040581	sex determination protein tasselseed-2, putative, expressed
LOC_Os07g46870	-1.86044	0.0154842	sex determination protein tasselseed-2, putative, expressed
LOC_Os07g46920	-4.7159	2.35e-18	sex determination protein tasselseed-2, putative, expressed
LOC_Os07g46990	-1.91239	0.00552513	copper/zinc superoxide dismutase, putative, expressed
LOC_Os07g47140	-1.86127	0.000426518	CCT/B-box zinc finger protein, putative, expressed
LOC_Os07g47400	-1.35689	0.00483452	SRC2 protein, putative, expressed
LOC_Os07g47510	-1.09789	1.33e-06	stress-related protein, putative, expressed
LOC_Os07g47640	-1.65438	3.17e-11	ultraviolet-B-repressible protein, putative, expressed
LOC_Os07g47700	-2.29506	1.44e-06	NAD dependent epimerase/dehydratase family domain containing protein, expressed
LOC_Os07g48020	-1.52493	0.0252996	peroxidase precursor, putative, expressed
LOC_Os07g48100	-1.03559	1.67e-06	CAMK_KIN1/SNF1/Nim1_like.31 - CAMK includes calcium/calmodulin depedent protein kinases, expressed
LOC_Os07g48120	-4.17053	0.0428491	expressed protein
LOC_Os07g48260	-2.4234	3.81e-13	WRKY47, expressed
LOC_Os07g48330	-1.15125	0.013845	cytochrome P450, putative, expressed
LOC_Os07g48340	-1.87173	6.09e-15	OsCML24 - Calmodulin-related calcium sensor protein, expressed
LOC_Os07g48390	-2.18276	0.00619727	proline-rich protein, putative, expressed
LOC_Os07g48490	-1.16959	0.00281778	stress responsive protein, putative, expressed
LOC_Os07g48500	-1.84791	3.07e-21	stress responsive protein, putative, expressed
LOC_Os07g48596	-2.1442	1.53e-05	Myb transcription factor, putative, expressed
LOC_Os07g48660	-2.35654	2.19e-14	bZIP transcription factor domain containing protein, expressed
LOC_Os07g48870	-1.6399	0.0139983	MYB family transcription factor, putative, expressed
LOC_Os07g48910	-1.27866	0.00333825	retrotransposon protein, putative, unclassified, expressed
LOC_Os07g49080	-1.66297	9.03e-08	COBRA-like protein 7 precursor, putative, expressed
LOC_Os07g49110	-2.39775	2.67e-24	D-alanine--D-alanine ligase family, putative, expressed
LOC_Os07g49280	-1.05982	0.000306125	PMR5, putative, expressed
LOC_Os07g49360	-1.36295	0.000651588	peroxidase precursor, putative, expressed
LOC_Os07g49510	-1.47704	0.0193129	expressed protein
LOC_Os08g01150	-1.19016	7.2e-07	DTA2, putative, expressed
LOC_Os08g01170	-1.77437	2.85e-16	acetyltransferase, GNAT family, putative, expressed
LOC_Os08g01240	-1.44222	3.6e-05	expressed protein
LOC_Os08g01380	-1.04294	2.61e-06	2Fe-2S iron-sulfur cluster binding domain containing protein, expressed
LOC_Os08g01780	-1.6899	1.88e-10	OsIAA25 - Auxin-responsive Aux/IAA gene family member, expressed
LOC_Os08g01940	-1.19858	1.62e-08	non-lysosomal glucosylceramidase, putative, expressed
LOC_Os08g01950	-1.15819	0.0136635	transferase family protein, putative, expressed
LOC_Os08g02070	-5.69401	1.78e-75	OsMADS26 - MADS-box family gene with MIKCc type-box, expressed
LOC_Os08g02110	-5.96557	3.42e-33	peroxidase precursor, putative, expressed
LOC_Os08g02630	-1.59964	1.88e-22	photosystem II core complex proteins psbY, chloroplast precursor, putative, expressed
LOC_Os08g02990	-1.87048	0.00105238	retrotransposon protein, putative, unclassified, expressed
LOC_Os08g03020	-2.43681	4.19e-07	lectin-like receptor kinase 1, putative, expressed
LOC_Os08g03070	-3.06814	0.0415719	lectin-like receptor kinase 1, putative, expressed
LOC_Os08g03240	-4.17558	4.97e-07	lectin-like receptor kinase 1, putative, expressed
LOC_Os08g03310	-1.10451	0.0472016	zinc finger family protein, putative, expressed
LOC_Os08g03350	-2.06758	3.27e-11	amino acid transporter, putative, expressed
LOC_Os08g03400	-1.93625	0.000515018	expressed protein
LOC_Os08g03630	-1.43929	3.24e-15	acyl-activating enzyme 14, putative, expressed
LOC_Os08g04500	-9.08537	3.64e-85	terpene synthase, putative, expressed
LOC_Os08g04560	-1.06348	0.0469049	decarboxylase, putative, expressed
LOC_Os08g05280	-1.70493	0.000424291	oxidoreductase family, NAD-binding Rossmann fold containing protein, expressed
LOC_Os08g05470	-1.70727	1.2e-05	expressed protein
LOC_Os08g05480	-2.42493	3.07e-15	OsFBX261 - F-box domain containing protein, expressed
LOC_Os08g05780	-2.68798	0.0338622	expressed protein
LOC_Os08g05810	-1.73324	0.000111376	DEAD-box ATP-dependent RNA helicase, putative, expressed
LOC_Os08g06170	-3.96541	3.05e-09	berberine and berberine like domain containing protein, expressed
LOC_Os08g06280	-2.1295	3.84e-36	LSD1 zinc finger domain containing protein, expressed
LOC_Os08g07080	-8.16398	1.99e-44	terpene synthase, putative, expressed
LOC_Os08g07100	-5.28423	1.35e-27	terpene synthase, putative, expressed
LOC_Os08g07490	-1.76112	5.16e-08	expressed protein
LOC_Os08g07660	-3.46568	9.19e-16	expressed protein
LOC_Os08g07690	-2.75414	8.63e-13	expressed protein
LOC_Os08g07880	-1.18551	2.5e-10	phosphopantothenate--cysteine ligase, putative, expressed
LOC_Os08g07970	-1.99527	1.49e-22	transcription factor, putative, expressed
LOC_Os08g08090	-2.05441	0.00472167	wound induced protein, putative, expressed
LOC_Os08g08840	-1.11265	2.61e-06	phosphate/phosphate translocator, putative, expressed
LOC_Os08g08990	-1.74733	0.0452685	Cupin domain containing protein, expressed
LOC_Os08g09370	-1.48224	5.22e-05	polyprenyl synthetase, putative, expressed
LOC_Os08g09830	-3.07507	0.0027231	BTB and MATH domain containing protein, putative, expressed
LOC_Os08g09840	-2.12154	2.87e-14	WRKY117, expressed
LOC_Os08g10020	-2.31089	2.82e-42	photosystem II 10 kDa polypeptide, chloroplast precursor, putative, expressed
LOC_Os08g10080	-1.00071	0.000794603	no apical meristem protein, putative, expressed
LOC_Os08g10130	-2.26127	9.24e-05	expressed protein
LOC_Os08g10150	-2.61775	0.000173688	SHR5-receptor-like kinase, putative, expressed
LOC_Os08g10160	-6.79447	0.000430927	retrotransposon protein, putative, Ty3-gypsy subclass, expressed
LOC_Os08g10240	-2.87395	0.000949397	expressed protein
LOC_Os08g10260	-2.0671	9.97e-05	NBS-LRR disease resistance protein, putative, expressed
LOC_Os08g10300	-1.32851	4.79e-07	SHR5-receptor-like kinase, putative, expressed
LOC_Os08g10310	-2.08284	0.0219606	SHR5-receptor-like kinase, putative, expressed
LOC_Os08g10330	-1.12438	0.0106306	SHR5-receptor-like kinase, putative, expressed
LOC_Os08g10420	-2.21582	0.000196184	transferase family domain containing protein, expressed
LOC_Os08g10510	-1.51227	0.000824376	aminotransferase, putative, expressed
LOC_Os08g12720	-1.516	0.00153303	retrotransposon protein, putative, Ty3-gypsy subclass, expressed
LOC_Os08g12800	-1.62547	7.98e-06	glucan endo-1,3-beta-glucosidase precursor, putative, expressed
LOC_Os08g13270	-2.1891	3.89e-06	expressed protein
LOC_Os08g13420	-4.38834	4.58e-06	S-domain receptor-like protein kinase, putative, expressed
LOC_Os08g13570	-1.02678	0.0232098	exo70 exocyst complex subunit family protein, putative, expressed
LOC_Os08g13900	-1.3619	1.56e-07	expressed protein
LOC_Os08g14190	-3.6288	1.85e-05	flavonol sulfotransferase, putative, expressed
LOC_Os08g14940	-4.18741	2.52e-17	receptor kinase, putative, expressed
LOC_Os08g15070	-1.97226	0.000142549	GDU1, putative, expressed
LOC_Os08g16050	-1.75979	8.55e-08	tetraspanin family protein, putative, expressed
LOC_Os08g16570	-1.48224	6.4e-12	expressed protein
LOC_Os08g16790	-1.33718	0.0104153	DUF593 domain containing protein, expressed
LOC_Os08g17320	-1.01359	0.0035851	protein kinase family protein, putative, expressed
LOC_Os08g17390	-2.41094	3.37e-23	expressed protein
LOC_Os08g20130	-1.96149	0.0139607	flavonol sulfotransferase, putative, expressed
LOC_Os08g24310	-2.40166	0.000291754	receptor-like protein kinase precursor, putative, expressed
LOC_Os08g24670	-5.53035	0.0331914	legume lectins beta domain containing protein, putative, expressed
LOC_Os08g24880	-6.36957	0.000750324	EDM2, putative, expressed
LOC_Os08g25000	-1.37798	0.00366349	retrotransposon protein, putative, Ty3-gypsy subclass, expressed
LOC_Os08g25430	-1.12426	1.25e-05	cysteine-rich receptor-like protein kinase 35 precursor, putative, expressed
LOC_Os08g26220	-1.84626	0.0278251	expressed protein
LOC_Os08g26230	-4.65377	2.04e-18	expressed protein
LOC_Os08g26710	-2.00826	0.00959724	plant protein of unknown function domain containing protein, expressed
LOC_Os08g26820	-1.71073	1.03e-10	plant protein of unknown function domain containing protein, expressed
LOC_Os08g26840	-1.22522	0.00380136	plant protein of unknown function domain containing protein, expressed
LOC_Os08g27170	-2.09807	0.0016317	calmodulin binding protein, putative, expressed
LOC_Os08g28350	-9.23127	3.25e-12	transposon protein, putative, CACTA, En/Spm sub-class, expressed
LOC_Os08g28400	-6.25672	6.1e-24	expressed protein
LOC_Os08g28790	-2.0035	0.00357055	dirigent, putative, expressed
LOC_Os08g29040	-3.12741	7.6e-16	protein kinase domain containing protein, expressed
LOC_Os08g29170	-2.83703	3.32e-68	dehydrogenase, putative, expressed
LOC_Os08g29370	-1.2571	2.99e-08	peptidyl-prolyl cis-trans isomerase, chloroplast precursor, putative, expressed
LOC_Os08g29570	-1.59301	1.92e-14	pleiotropic drug resistance protein 3, putative, expressed
LOC_Os08g29660	-2.06896	5.54e-12	WRKY69, expressed
LOC_Os08g29900	-4.94809	0.0472653	expressed protein
LOC_Os08g30100	-2.95365	0.00218439	1-aminocyclopropane-1-carboxylate oxidase homolog 1, putative, expressed
LOC_Os08g30150	-1.13522	0.00684328	1-aminocyclopropane-1-carboxylate oxidase homolog 1, putative, expressed
LOC_Os08g30210	-1.01275	0.00397464	1-aminocyclopropane-1-carboxylate oxidase homolog 1, putative, expressed
LOC_Os08g30590	-7.42499	4.48e-07	C1-like domain containing protein, expressed
LOC_Os08g30719	-1.87259	0.00228327	expressed protein
LOC_Os08g30910	-2.13047	1.53e-06	YDG/SRA domain containing protein, expressed
LOC_Os08g31000	-1.01718	0.00130415	expressed protein
LOC_Os08g31410	-1.1218	1.76e-09	sulfate transporter, putative, expressed
LOC_Os08g31510	-1.55345	1.17e-05	DUF581 domain containing protein, expressed
LOC_Os08g31630	-2.10546	2.79e-11	uncharacterized glycosyl hydrolase Rv2006/MT2062, putative, expressed
LOC_Os08g31830	-1.7642	2.4e-18	UPF0041 domain containing protein, putative, expressed
LOC_Os08g32120	-1.6037	0.00245177	expressed protein
LOC_Os08g32920	-4.64028	0.00122486	dynamin-2B, putative, expressed
LOC_Os08g32960	-2.40656	7.6e-09	endonuclease/exonuclease/phosphatase family domain containing protein, expressed
LOC_Os08g33150	-3.15862	7.25e-09	MYB family transcription factor, putative, expressed
LOC_Os08g33670	-1.52092	0.000288268	no apical meristem protein, putative, expressed
LOC_Os08g33720	-1.87432	5.51e-06	lactate/malate dehydrogenase, putative, expressed
LOC_Os08g33740	-1.58901	0.0178489	CSLA11 - cellulose synthase-like family A, expressed
LOC_Os08g33820	-2.22624	9.53e-32	chlorophyll A-B binding protein, putative, expressed
LOC_Os08g33940	-1.04268	0.0407743	MYB family transcription factor, putative, expressed
LOC_Os08g34280	-2.30563	0.0012135	cinnamoyl-CoA reductase, putative, expressed
LOC_Os08g34720	-1.5744	0.00650282	D-3-phosphoglycerate dehydrogenase, chloroplast precursor, putative, expressed
LOC_Os08g34790	-2.14753	2.58e-09	AMP-binding domain containing protein, expressed
LOC_Os08g35160	-1.44664	0.00220473	heat shock protein DnaJ, putative, expressed
LOC_Os08g35420	-4.55863	3.76e-05	photosynthetic reaction center protein, putative, expressed
LOC_Os08g35590	-1.75247	0.00676422	expressed protein
LOC_Os08g35600	-2.29076	0.00212683	tyrosine protein kinase domain containing protein, putative, expressed
LOC_Os08g36040	-2.31343	0.0113249	plant viral response family protein, putative, expressed
LOC_Os08g36310	-1.36137	0.00481305	cytochrome P450, putative, expressed
LOC_Os08g36480	-4.90172	4.86e-23	nitrate reductase, putative, expressed
LOC_Os08g36500	-1.06444	0.0125193	nitrate reductase, putative, expressed
LOC_Os08g36660	-4.90481	0.00760437	expressed protein
LOC_Os08g37020	-4.34242	0.0338702	expressed protein
LOC_Os08g37030	-1.92167	0.00211628	gibberellin receptor GID1L2, putative, expressed
LOC_Os08g37456	-1.1614	0.000304292	flavonol synthase/flavanone 3-hydroxylase, putative, expressed
LOC_Os08g37670	-1.58763	4.28e-06	plastocyanin-like domain containing protein, putative, expressed
LOC_Os08g37940	-3.25426	2.65e-31	HAD-superfamily hydrolase subfamily IA, variant 3, putative, expressed
LOC_Os08g38092	-1.70736	0.00401452	abhydrolase domain-containing protein FAM108C1, putative, expressed
LOC_Os08g38400	-1.96747	0.0023866	oligopeptide transporter, putative, expressed
LOC_Os08g38700	-1.72776	1.68e-14	C3-BTB2 - Bric-a-Brac, Tramtrack, Broad Complex BTB domain with C3 subfamily conserved sequence, expressed
LOC_Os08g38960	-1.03796	0.0215819	expressed protein
LOC_Os08g39830	-2.39091	0.018143	ethylene-insensitive 3, putative, expressed
LOC_Os08g40990	-1.90575	0.00231015	receptor-like protein kinase 1, putative, expressed
LOC_Os08g41000	-1.25267	0.000461395	extracellular ligand-gated ion channel, putative, expressed
LOC_Os08g41470	-1.2415	2.31e-14	proteophosphoglycan ppg4, putative, expressed
LOC_Os08g41820	-1.83317	1.24e-15	exo70 exocyst complex subunit domain containing protein, expressed
LOC_Os08g41880	-1.13151	2.26e-07	nucleotide pyrophosphatase/phosphodiesterase, putative, expressed
LOC_Os08g41940	-2.68416	0.0358144	OsSPL16 - SBP-box gene family member, expressed
LOC_Os08g42530	-1.16116	0.000599243	SFC, putative, expressed
LOC_Os08g43410	-1.19208	9.96e-05	LRP1, putative, expressed
LOC_Os08g43440	-1.57536	5.14e-24	cytochrome P450, putative, expressed
LOC_Os08g43490	-2.40916	5.53e-16	heat shock protein DnaJ, putative, expressed
LOC_Os08g43570	-3.93868	0.0387351	beta-galactosidase precursor, putative, expressed
LOC_Os08g44150	-2.59484	0.00329541	transmembrane 9 superfamily member, putative, expressed
LOC_Os08g44210	-1.07145	1.1e-05	dihydroneopterin aldolase, putative, expressed
LOC_Os08g44220	-4.081	9.33e-06	GLTP domain containing protein, putative, expressed
LOC_Os08g44230	-1.32311	7.41e-05	zinc finger family protein, putative, expressed
LOC_Os08g44300	-1.83955	3.65e-06	retrotransposon protein, putative, Ty3-gypsy subclass, expressed
LOC_Os08g44590	-3.8453	1.97e-53	gibberellin 20 oxidase 2, putative, expressed
LOC_Os08g44680	-1.52333	4.84e-24	photosystem I reaction center subunit II, chloroplast precursor, putative, expressed
LOC_Os08g44770	-1.46219	0.00280259	copper/zinc superoxide dismutase, putative, expressed
LOC_Os08g44790	-5.95436	0.00263092	expansin precursor, putative, expressed
LOC_Os08g45190	-2.31477	9.51e-28	PGR5, putative, expressed
LOC_Os08g45200	-1.31653	1.4e-07	expressed protein
LOC_Os09g02270	-2.37697	8.49e-13	cyclase family protein, putative, expressed
LOC_Os09g03780	-2.89172	0.0256548	expressed protein
LOC_Os09g04050	-1.4392	0.0225047	dehydrogenase, putative, expressed
LOC_Os09g04310	-4.2426	2.35e-39	expressed protein
LOC_Os09g04339	-4.85882	1.37e-22	expressed protein
LOC_Os09g04360	-5.23736	0.0223427	expressed protein
LOC_Os09g04370	-5.63867	0.00517248	expressed protein
LOC_Os09g04384	-4.37876	7.98e-108	expressed protein
LOC_Os09g04430	-2.77595	6e-06	expressed protein
LOC_Os09g04680	-3.82363	0.0107502	photosystem II P680 chlorophyll A apoprotein, putative, expressed
LOC_Os09g07180	-8.88368	2.22e-46	retrotransposon protein, putative, unclassified, expressed
LOC_Os09g07200	-8.97456	1.18e-26	transposon protein, putative, unclassified, expressed
LOC_Os09g08130	-1.92409	7.27e-06	indole-3-glycerol phosphate synthase, chloroplast precursor, putative, expressed
LOC_Os09g08160	-2.11303	2.12e-07	plant protein of unknown function domain containing protein, expressed
LOC_Os09g08720	-2.33483	0.00846093	cinnamoyl CoA reductase, putative, expressed
LOC_Os09g09250	-2.43287	0.0105654	retrotransposon protein, putative, Ty3-gypsy subclass, expressed
LOC_Os09g09510	-1.06763	0.0126594	legume lectins beta domain containing protein, expressed
LOC_Os09g09560	-2.64683	9.01e-08	expressed protein
LOC_Os09g09800	-1.45148	9.83e-13	retrotransposon protein, putative, unclassified, expressed
LOC_Os09g09830	-1.78897	8e-25	heavy-metal-associated domain-containing protein, putative, expressed
LOC_Os09g09930	-2.48595	1.67e-34	heavy metal transport/detoxification protein, putative, expressed
LOC_Os09g10690	-2.08292	7.24e-11	expressed protein
LOC_Os09g10750	-1.76191	9.6e-06	rhodanese-like, putative, expressed
LOC_Os09g11780	-1.32413	0.00699087	hypothetical protein
LOC_Os09g12290	-1.27095	0.00101725	bifunctional aspartokinase/homoserine dehydrogenase, chloroplast precursor, putative, expressed
LOC_Os09g12390	-5.48588	0.0154313	expressed protein
LOC_Os09g12650	-2.30152	0.0395959	pyrophosphate--fructose 6-phosphate 1-phosphotransferase subunit alpha, putative, expressed
LOC_Os09g12660	-2.14002	6.92e-06	glucose-1-phosphate adenylyltransferase large subunit, chloroplast precursor, putative, expressed
LOC_Os09g13400	-3.43624	0.000860509	expressed protein
LOC_Os09g13440	-5.09247	3.65e-10	expressed protein
LOC_Os09g13570	-1.26373	5.78e-05	CPuORF2 - conserved peptide uORF-containing transcript, expressed
LOC_Os09g14100	-2.67123	0.0306504	disease resistance protein RPS2, putative, expressed
LOC_Os09g14450	-1.40356	2.15e-09	pollen signalling protein with adenylyl cyclase activity, putative, expressed
LOC_Os09g14490	-1.57361	0.000126841	TIR-NBS type disease resistance protein, putative, expressed
LOC_Os09g14870	-5.63718	0.0118611	expressed protein
LOC_Os09g15420	-1.6217	5.42e-06	NAD dependent epimerase/dehydratase family protein, putative, expressed
LOC_Os09g16449	-1.27544	0.00640749	pleiotropic drug resistance protein 4, putative, expressed
LOC_Os09g16520	-4.24682	0.00246401	cytochrome b5-like Heme/Steroid binding domain containing protein, expressed
LOC_Os09g16950	-3.47661	9.95e-31	cysteine-rich receptor-like protein kinase 25 precursor, putative, expressed
LOC_Os09g17190	-6.36352	0.00113135	OsFBX320 - F-box domain containing protein, expressed
LOC_Os09g17344	-1.60278	0.000151627	expressed protein
LOC_Os09g17630	-2.10555	9.59e-07	receptor-like protein kinase 2, putative, expressed
LOC_Os09g17740	-1.33668	3.54e-11	chlorophyll A-B binding protein, putative, expressed
LOC_Os09g19160	-3.80096	0.00137309	serine/threonine-protein kinase, putative, expressed
LOC_Os09g20090	-1.79493	0.0436259	L-ascorbate oxidase precursor, putative, expressed
LOC_Os09g20330	-2.92564	0.0363763	annexin, putative, expressed
LOC_Os09g20460	-1.24486	0.000736209	VQ domain containing protein, putative, expressed
LOC_Os09g20480	-1.6308	1.78e-08	transporter, putative, expressed
LOC_Os09g20490	-6.19508	4.72e-05	transporter, putative, expressed
LOC_Os09g20500	-1.74588	0.00617429	transporter, putative, expressed
LOC_Os09g20970	-1.74568	0.00977504	receptor kinase, putative, expressed
LOC_Os09g22410	-1.17753	0.0316854	pyruvate kinase-like, putative, expressed
LOC_Os09g23084	-1.45692	0.0195302	endoglucanase, putative, expressed
LOC_Os09g23140	-2.29207	3.72e-06	endonuclease/exonuclease/phosphatase family domain containing protein, expressed
LOC_Os09g23420	-5.64615	0.0232256	expressed protein
LOC_Os09g23430	-5.68738	0.0263616	hypothetical protein
LOC_Os09g23530	-2.60001	0.00106277	dehydrogenase, putative, expressed
[truncated: 602 more rows]

## Sheet: Table S3
Table S3. Down-regulated DEGs involved in Photosynthesis
GeneID	Protein	Annotation	log2FoldChange	q-value
PSI
LOC_Os06g46436	psaC	photosystem I iron-sulfur center	-5.73397	0.00339824
LOC_Os08g44680	psaD	photosystem I reaction center subunit II, chloroplast precursor	-1.52333	4.84e-24
LOC_Os07g25430	psaE	photosystem I reaction center subunit IV A, chloroplast precursor	-1.9235	5.29e-46
LOC_Os05g48630	psaH	expressed protein	-1.94948	1.98e-40
LOC_Os07g05480	psaK	photosystem I reaction center subunit, chloroplast precursor	-2.51158	6.73e-52
LOC_Os12g08770	psaN	photosystem I reaction center subunit N, chloroplast precursor	-1.83985	1.07e-22
LOC_Os04g33830	psaO	membrane protein	-2.03098	2.19e-40
PSII
LOC_Os08g35420	psbA	photosynthetic reaction center protein	-4.55863	3.76e-05
LOC_Os10g21192	psbA	photosystem Q	-3.59953	0.0193133
LOC_Os09g04680	psbB	photosystem II P680 chlorophyll A apoprotein	-3.82363	0.0107502
LOC_Os10g21310	psbB	photosystem II P680 chlorophyll A apoprotein	-4.76864	0.0307232
LOC_Os02g24642	psbK	photosystem II reaction center protein K precursor	-4.23249	2.46e-06
LOC_Os01g31690	psbO	oxygen-evolving enhancer protein 1, chloroplast precursor	-1.4848	7.39e-09
LOC_Os07g04840	psbP	PsbP, putative, expressed	-1.77833	1.37e-28
LOC_Os07g36080	psbQ	oxygen evolving enhancer protein 3 domain containing protein	-1.15915	9.41e-16
LOC_Os08g10020	psbR	photosystem II 10 kDa polypeptide, chloroplast precursor	-2.31089	2.82e-42
LOC_Os07g05360	psbR	photosystem II 10 kDa polypeptide, chloroplast precursor	-2.33259	1.8e-08
LOC_Os01g64960	psbS	chlorophyll A-B binding protein	-3.78722	3.46e-64
LOC_Os04g59440	psbS	chlorophyll A-B binding protein	-2.42044	6.28e-28
LOC_Os05g43310	psbW	photosystem II reaction center W protein, chloroplast precursor	-2.83559	2.04e-19
LOC_Os08g02630	psbY	photosystem II core complex proteins psbY, chloroplast precursor	-1.59964	1.88e-22
LOC_Os03g21560	psb27	photosystem II 11 kD protein	-1.90056	5.5e-20
LOC_Os01g71190	psb28	photosystem II reaction center PSB28 protein, chloroplast precursor	-1.26511	6.94e-06
photosynthethic electron transport
LOC_Os06g01210	petE	plastocyanin, chloroplast precursor	-1.89832	3.71e-54
LOC_Os08g01380	petF	2Fe-2S iron-sulfur cluster binding domain containing protein	-1.04294	2.61e-06
LOC_Os06g01850	petH	ferredoxin--NADP reductase, chloroplast precursor	-2.28609	2.57e-54
LOC_Os02g01340	petH	ferredoxin--NADP reductase, chloroplast precursor	-3.13884	5.51e-26
F-type ATPase
LOC_Os04g16740	atpA	ATP synthase subunit alpha	-5.9458	0.00623185
LOC_Os07g32880	atpC	ATP synthase gamma chain	-1.62395	1.87e-34
LOC_Os04g16748	atpF	ATP synthase B chain	-5.30639	0.0147077
LOC_Os10g38272	atpF	ATP synthase B chain	-5.36743	0.000443707
light-harvesting chlorophyll protein complex (LHC)
LOC_Os06g21590	Lhca1	chlorophyll A-B binding protein, putative, expressed	-2.00462	3.95e-47
LOC_Os07g38960	Lhca2	chlorophyll A-B binding protein, putative, expressed	-1.40253	3.32e-10
LOC_Os09g26810	Lhca2	chlorophyll A-B binding protein, putative, expressed	-1.19073	5.22e-09
LOC_Os02g10390	Lhca3	chlorophyll A-B binding protein, putative, expressed	-2.43825	7.29e-73
LOC_Os08g33820	Lhca4	chlorophyll A-B binding protein, putative, expressed	-2.22624	9.53e-32
LOC_Os02g52650	Lhca5	chlorophyll A-B binding protein, putative, expressed	-2.44415	1.55e-19
LOC_Os09g17740	Lhcb1	chlorophyll A-B binding protein, putative, expressed	-1.33668	3.54e-11
LOC_Os01g52240	Lhcb1	chlorophyll A-B binding protein, putative, expressed	-8.3093	1.62e-53
LOC_Os01g41710	Lhcb1	chlorophyll A-B binding protein, putative, expressed	-4.24999	1.21e-22
LOC_Os03g39610	Lhcb2	chlorophyll A-B binding protein, putative, expressed	-2.95915	6.18e-83
LOC_Os07g37550	Lhcb3	chlorophyll A-B binding protein, putative, expressed	-2.4307	1.35e-68
LOC_Os07g37240	Lhcb4	chlorophyll A-B binding protein, putative, expressed	-2.47264	1.13e-39
LOC_Os11g13890	Lhcb5	chlorophyll A-B binding protein, putative, expressed	-2.69355	4.63e-39
LOC_Os04g38410	Lhcb6	chlorophyll A-B binding protein, putative, expressed	-2.95407	1.66e-27

## Sheet: Table S4
Table S4. Down-regulated DEGs involved in carbon fixation
GeneID	Protein	Annotation	log2FoldChange	q-value
LOC_Os12g07210	FBA1	expressed protein	-2.46962	2.69e-20
LOC_Os11g07020	FBA1	fructose-bisphospate aldolase isozyme	-1.08619	0.00311761
LOC_Os06g40640	FAB6	fructose-bisphospate aldolase isozyme	-2.88859	6.10619e-167
LOC_Os07g08030	RPI2	ribose-5-phosphate isomerase A	-1.60677	4.75e-27
LOC_Os04g50880		phosphoribulokinase/Uridine kinase family protein	-7.52625	3.53e-13
LOC_Os02g05830	OsRBCS1	ribulose bisphosphate carboxylase small chain	-2.31462	0.000341242
LOC_Os12g19381	OsRBCS5; OsRBCS3	ribulose bisphosphate carboxylase small chain	-1.88816	1.94231e-10
LOC_Os12g19470	OsRBCS4	ribulose bisphosphate carboxylase small chain	-5.45025	0
LOC_Os12g17600	OsRBCS2	ribulose bisphosphate carboxylase small chain	-1.53935	2.00629e-08
LOC_Os06g04270	TKL-1	transketolase	-1.75374	1.17e-17
LOC_Os06g04270	TKL-1	transketolase	-1.75374	1.17006e-17
LOC_Os03g16050	FBP	fructose-1,6-bisphosphatase	-1.48972	9.51e-23
LOC_Os01g64660	MOC2; FBP1; OscFBP2	fructose-1,6-bisphosphatase	-5.06184	1.04765e-93
LOC_Os09g36450	TIM	triosephosphate isomerase	-1.417	6.86e-15
LOC_Os08g33720	OsMDH8.1	lactate/malate dehydrogenase	-1.87432	5.51e-06
LOC_Os03g56280	MDH1	lactate/malate dehydrogenase	-1.17685	0.000175045
LOC_Os07g01760	GGAT2	aminotransferase, classes I and II, domain containing protein	-2.16781	4.45568e-61
LOC_Os07g43700		lactate/malate dehydrogenase	-1.59364	3.39025e-05
LOC_Os03g03720	GAPB	glyceraldehyde-3-phosphate dehydrogenase	-1.42647	1.03019e-22
LOC_Os04g38600	GAPA	glyceraldehyde-3-phosphate dehydrogenase	-2.72636	1.3419e-61
LOC_Os05g41640	PGK1	phosphoglycerate kinase protein	-2.1575	4.05177e-54
LOC_Os01g11054	PPC3	phosphoenolpyruvate carboxylase	-2.15776	5.91636e-21
LOC_Os03g07300	RPE	ribulose-phosphate 3-epimerase	-1.27787	4.69479e-08
LOC_Os02g47020		phosphoribulokinase/Uridine kinase family protein	-2.40229	2.1494e-75
LOC_Os04g16680	fbp	fructose-1,6-bisphosphatase	-1.96564	1.07533e-20

## Sheet: Table S5
Table S5. Down-regulated DEGs involved in Carotenoid biosynthesis
GeneID	Protein	Annotation	log2FoldChange	q-value
LOC_Os06g51290	PSY	phytoene synthase, chloroplast precursor, putative, expressed	-1.7341	3.33e-30
LOC_Os01g39960	LCY1	lycopene epsilon cyclase, chloroplast precursor, putative, expressed	-1.139	1.6e-15
LOC_Os04g48880	OsHYD1	fatty acid hydroxylase, putative, expressed	-1.27488	0.000160473
LOC_Os10g38940	OsHYD3	fatty acid hydroxylase, putative, expressed	-3.57092	6.07e-12
LOC_Os03g03370	DSM2; OsBCH1	fatty acid hydroxylase, putative, expressed	-1.80967	0.00120054
LOC_Os04g46470	CCD7	carotenoid cleavage dioxygenase 7, chloroplast precursor, putative, expressed	-2.10021	7.62e-10
LOC_Os01g38580	CCD8A	beta,beta-carotene 9,10-dioxygenase, putative, expressed	-2.41605	0.000104044
LOC_Os04g37619	ABA2	zeaxanthin epoxidase, chloroplast precursor, putative, expressed	-1.50822	8.41e-22
LOC_Os12g42280	NCED1	9-cis-epoxycarotenoid dioxygenase 1, chloroplast precursor, putative, expressed	-1.84093	0.0128224
LOC_Os02g47510	NCED3	9-cis-epoxycarotenoid dioxygenase 1, chloroplast precursor, putative, expressed	-2.95503	4.62e-11

## Sheet: Table S6
Table S6. Down-regulated DEGs involved in Flavonoid biosynthesis
GeneID	Protein	Annotation	log2FoldChange	q-value
LOC_Os02g26770	CYP73A14	cytochrome P450, putative, expressed	-6.03399	0.00335048
LOC_Os02g26810	CYP73A14	cytochrome P450, putative, expressed	-6.73869	4.62e-05
LOC_Os01g60450	CYP73A12	cytochrome P450, putative, expressed	-6.8229	0.000360559
LOC_Os06g06980	CCOAOMT2	caffeoyl-CoA O-methyltransferase, putative, expressed	-1.28793	0.018165
LOC_Os03g25150	CYP75A5	transposon protein, putative, unclassified, expressed	-1.13438	0.0261573
LOC_Os12g13800	OMT2	O-methyltransferase, putative, expressed	-5.89485	0.0396071
LOC_Os04g01140	CYP93E1	cytochrome P450 93A2, putative, expressed	-2.14355	0.00998439
LOC_Os04g53860	ANR	reductase, putative, expressed	-1.11341	0.0160368

## Sheet: Table S7
Table S7. Down-regulated DEGs involved in Flavone and flavonol
GeneID	Protein	Annotation	log2FoldChange	q-value
LOC_Os03g25150	CYP75A5	transposon protein	-1.13438	0.0261573
LOC_Os04g44250	UGT73C2	cytokinin-O-glucosyltransferase 3	-3.91456	0.00128452

## Sheet: Table S8, S9
Table S8. DEGs involved in Chlorophyll biosynthetic pathway
GeneID	Protein	Annotation	log2FoldChange	q-value
LOC_Os03g20700	OsCHLH	magnesium-chelatase	-1.42987	1.2e-14
LOC_Os11g16550	OsGUN4	uncharacterized protein ycf53	-1.76617	7.97e-08
LOC_Os04g58200	OsPORA	protochlorophyllide reductase A, chloroplast precursor	-2.91659	0.00357033
LOC_Os10g35370	OsPORB	oxidoreductase, short chain dehydrogenase/reductase family domain containing family	-1.4957	3.34e-19
LOC_Os01g17170	OsCRD1	magnesium-protoporphyrin IX monomethyl ester cyclase,chloroplast precursor	-2.30959	3.15e-38
LOC_Os10g41780	OsCAO1	chlorophyllide a oxygenase, chloroplast precursor	-1.41307	7.32e-10
Table S9. DEGs involved in Chlorophyll degradation
GeneID	Protein	Annotation	log2FoldChange	q-value
LOC_Os01g12710	OsNYC1	oxidoreductase, short chain dehydrogenase/reductase family domain containing protein	4.03295	5.72e-22
LOC_Os10g25030	OsRCCR1	red chlorophyll catabolite reductase	1.07002	0.0212527
LOC_Os10g25040	OsRCCR2	red chlorophyll catabolite reductase	-1.35667	2.55e-08
LOC_Os01g51320	OsPAO1	peroxisomal N-acetyl-spermine/spermidine oxidase precursor	-1.83798	0.0228862
LOC_Os04g57560	OsPAO5	amine oxidase, flavin-containing, domain containing protein	-1.31743	0.00182684

## Sheet: Table S10
Table S10. Primers used in qRT-PCR
Primer name	Forward sequence	Reverse sequence
OsRNE	TTGCCATGGTATTGGCCGTGTG	GCAAGGCGTCGACAGATTTCAC
ACTIN	TGGTCGTACCACAGGTATTG	CCACATCTGCTGGAATGTGCTG
rpoA	GCGTCTTTATTATGGTCG	TGTTCCTTCTGTTTCTCC
rpoB	GTGGGGAACTTGCTTTAGG	GCTTGTTGTATCCGTCTGA
rpoC1	CATAGATTAGGCATACAGGC	AATAGCGGGAGATAGGAG
rpoC2	AAAAGAGGAGGCTCGTGC	GATGTTGGCTAAGTGATTGA
psaA1	GGGAGGTGGCGAGTTAGTAG	AATGCGTGAATGTGATGGAC
psaA2	TTATCTTCAACGAGCGGT	TATCTCCAGGTCCTATTGTT
psbD1	CTGCTACTGCTGTTTTCT	GATGTTATGCTCTGCCTG
atpA	TCAAAAAGGGCAAGATGT	TTGTAATGTAGCAGGGGAAT
atpB	TTATTGGACCCGTGCTGG	TTGCTTACCGTCAGTGTCTCG
rbcL	CAACTGTTTGGACTGATG	GTTACCCACAATGGAAGT
RCA	CTCTTCGTGCCCGTGTTTAC	TCGGAGTTAGCGTCACCAAG
OsHEML	AGAACAAAGGGCAGATTGCTGCTG	TGTTTCGTCAAGTCACGGAGAGCA
OsCHLH	GCACGGGAACTTGGCGTTTCATTA	ACATGTCCTGGAGCTGCTTCTCAT
OsCHLI	AGGGATGCTGAACTCAGGGTGAAA	AAGTAGGACTCACGGAACGCCTTT
OsCRD1	TGGATCTAACATGACACGCACCCA	ACTGTAACGGCATTCTTCTCCGGT
OsCAO1	ACACCTTCATCTGGGCTTCAAGGA	AGATGCGTCGAACATTGCTTGGTG
OsPORA	TCGTCGGCCTCGTCTGAGTTTATT	AGGCCTCTCTCACTGAAAGCTGAA

## Sheet: Table S11
Table S11. Primers used in vector construction
Primer name		Sequence	Used for
1305-OsRNE-GFP	Forward	GGACTAGTATGGCCGCCCGCGCGCT	Subcellular localization
	Reverse	CGCGGATCCTTTCATCCACAGATCTTTC
